# Supplementary material for: Glucose transporter 10 modulates adipogenesis via an ascorbic acid-mediated pathway to protect mice against diet-induced metabolic dysregulation
Source: PLoS Genet. 2020 May 26;16(5):e1008823. doi: 10.1371/journal.pgen.1008823 (PMC7274451; doi:10.1371/journal.pgen.1008823)
Supplement: S2 Table — (XLSX) [file pgen.1008823.s003.xlsx]

## Sheet: Tabel 5 The varients in SLC2A10
Table S2. The potential variants in SLC2A10 region that might affect the GLUT10 expression or function.
Variant ID	Location	Chr: bp	vf_allele	Alleles	gmaf_allele	gmaf_freq	Global MAF	Class	Source	Evidence	Clin. Sig.	Conseq. Type	AA	AA coord	AA coord	sift_sort	sift_class	SIFT	polyphen_sort	polyphen_class	PolyPhen	cadd_sort	cadd_class	CADD	revel_sort	revel_class	REVEL	meta_lr_sort	meta_lr_class	MetaLR	mutation_assessor_sort	mutation_assessor_class	Mutation Assessor	Transcript
rs1355346296	20:46709737	20:46709737	G	A/G			-	SNP	dbSNP	Frequency~gnomAD		start lost	M/V	1	1	51	tolerated - low confidence	0.05	7	benign	0.006	21001	likely benign	21	464	likely benign	0.463	382	tolerated	0.381		-		ENST00000359271.4
rs1355346296	20:46709737	20:46709737	G	A/G			-	SNP	dbSNP	Frequency~gnomAD		start lost	M/V	1	1		-		1	unknown	0	21001	likely benign	21	464	likely benign	0.463	382	tolerated	0.381		-		ENST00000486000.2
rs906515862	20:46709739	20:46709739	A	G/A			-	SNP	dbSNP	Frequency~TOPMed		start lost~splice region variant	M/I	1	1	21	deleterious - low confidence	0.02	1	benign	0	22001	likely benign	22	520	likely disease causing	0.519	362	tolerated	0.361		-		ENST00000359271.4
rs906515862	20:46709739	20:46709739	A	G/A			-	SNP	dbSNP	Frequency~TOPMed		start lost~splice region variant	M/I	1	1		-		1	unknown	0	22001	likely benign	22	520	likely disease causing	0.519	362	tolerated	0.361		-		ENST00000486000.2
rs1208065053	20:46709740	20:46709740	A	G/A			-	SNP	dbSNP	Frequency~gnomAD		missense variant~splice region variant	G/S	2	2	1	deleterious	0	998	probably damaging	0.997	26001	likely benign	26	348	likely benign	0.347	520	damaging	0.519	738	medium	0.737	ENST00000359271.4
rs1208065053	20:46709740	20:46709740	A	G/A			-	SNP	dbSNP	Frequency~gnomAD		missense variant~splice region variant	A/T	2	2		-		1	unknown	0	4001	likely benign	4		-			-			-		ENST00000486000.2
rs185194404	20:46709988	20:46709988	G	A/G	G	0.00299521	0.003	SNP	dbSNP	Frequency~1000Genomes~TOPMed~gnomAD		missense variant	T/A	4	4		-		1	unknown	0	7001	likely benign	7		-			-			-		ENST00000486000.2
rs1026857406	20:46710003	20:46710003	T	C/T			-	SNP	dbSNP	Frequency~TOPMed		missense variant	L/F	9	9		-		1	unknown	0	6001	likely benign	6		-			-			-		ENST00000486000.2
rs879904027	20:46710007	20:46710007	T	C/T			-	SNP	dbSNP			missense variant	S/F	10	10		-		1	unknown	0	7001	likely benign	7		-			-			-		ENST00000486000.2
rs565069439	20:46710013	20:46710013	T	C/T	T	0.000599042	< 0.001	SNP	dbSNP	Frequency~1000Genomes~TOPMed~gnomAD		missense variant	A/V	12	12		-		1	unknown	0	5001	likely benign	5		-			-			-		ENST00000486000.2
rs1357005123	20:46710019	20:46710019	A	G/A			-	SNP	dbSNP	Frequency~TOPMed~gnomAD		stop retained variant	*	14	14		-			-			-			-			-			-		ENST00000486000.2
rs1555887782	20:46725041	20:46725041	C	G/C			-	SNP	ClinVar	Phenotype_or_Disease	uncertain significance	missense variant~splice region variant	G/A	2	2	1	deleterious	0	995	probably damaging	0.994		-			-			-			-		ENST00000359271.4
rs1254965156	20:46725044	20:46725044	C	A/C			-	SNP	dbSNP	Frequency~gnomAD		missense variant	H/P	3	3	191	tolerated	0.19	1	benign	0	7001	likely benign	7	170	likely benign	0.169	212	tolerated	0.211	145	neutral	0.144	ENST00000359271.4
COSM3547307	20:46725048	20:46725048	COSMIC_MUTATION	COSMIC_MUTATION			-	somatic SNV	COSMIC	Phenotype_or_Disease		coding sequence variant		4	4		-			-			-			-			-			-		ENST00000359271.4
COSM5741905	20:46725049	20:46725049	COSMIC_MUTATION	COSMIC_MUTATION			-	somatic SNV	COSMIC	Phenotype_or_Disease		coding sequence variant		5	5		-			-			-			-			-			-		ENST00000359271.4
rs1421680440	20:46725050	20:46725050	G	C/G			-	SNP	dbSNP	Frequency~TOPMed		missense variant	P/R	5	5	621	tolerated	0.62	1	benign	0	5001	likely benign	5	101	likely benign	0.1	223	tolerated	0.222	159	neutral	0.158	ENST00000359271.4
rs765380452	20:46725057	20:46725057	-	C/-			-	deletion	dbSNP			frameshift variant	V/X	7	7		-			-			-			-			-			-		ENST00000359271.4
COSM4398784	20:46725058	20:46725058	COSMIC_MUTATION	COSMIC_MUTATION			-	somatic SNV	COSMIC	Phenotype_or_Disease		coding sequence variant		8	8		-			-			-			-			-			-		ENST00000359271.4
rs745770639	20:46725061	20:46725061	A	C/A			-	SNP	dbSNP	Frequency~ExAC~gnomAD		missense variant	P/T	9	9	371	tolerated	0.37	105	benign	0.104	9001	likely benign	9	164	likely benign	0.163	142	tolerated	0.141	22	neutral	0.021	ENST00000359271.4
rs1445804984	20:46725063	20:46725063	-	T/-			-	deletion	dbSNP	Frequency~gnomAD		frameshift variant	P/X	9	9		-			-			-			-			-			-		ENST00000359271.4
rs1168483717	20:46725067	20:46725067	G	T/G			-	SNP	dbSNP	Frequency~gnomAD		missense variant	C/G	11	11	51	tolerated	0.05	295	benign	0.294	22001	likely benign	22	596	likely disease causing	0.595	523	damaging	0.522	697	medium	0.696	ENST00000359271.4
rs1368855270	20:46725068	20:46725068	T	G/T			-	SNP	dbSNP	Frequency~gnomAD		missense variant	C/F	11	11	11	deleterious	0.01	898	possibly damaging	0.897	25001	likely benign	25	527	likely disease causing	0.526	714	damaging	0.713	746	medium	0.745	ENST00000359271.4
rs1431633342	20:46725069	20:46725069	G	T/G			-	SNP	dbSNP	Frequency~gnomAD		missense variant	C/W	11	11	1	deleterious	0	964	probably damaging	0.963	27001	likely benign	27	523	likely disease causing	0.522	659	damaging	0.658	697	medium	0.696	ENST00000359271.4
rs761214955	20:46725075	20:46725075-46725076	-	TG/-			-	deletion	dbSNP	Frequency~ExAC~gnomAD		frameshift variant	SV/SX	13	13-14		-			-			-			-			-			-		ENST00000359271.4
rs1037312316	20:46725079	20:46725079	A	T/A/C			-	SNP	dbSNP	Frequency~TOPMed		missense variant	S/T	15	15	111	tolerated	0.11	999	probably damaging	0.998	24001	likely benign	24	594	likely disease causing	0.593	640	damaging	0.639	777	medium	0.776	ENST00000359271.4
rs1037312316	20:46725079	20:46725079	C	T/A/C			-	SNP	dbSNP	Frequency~TOPMed		missense variant	S/P	15	15	1	deleterious	0	1000	probably damaging	0.999	28001	likely benign	28	759	likely disease causing	0.758	591	damaging	0.59	672	medium	0.671	ENST00000359271.4
rs1401707773	20:46725080	20:46725080	G	C/G			-	SNP	dbSNP	Frequency~gnomAD		missense variant	S/C	15	15	1	deleterious	0	1001	probably damaging	1	27001	likely benign	27	761	likely disease causing	0.76	731	damaging	0.73	941	high	0.94	ENST00000359271.4
COSM3547308	20:46725092	20:46725092	COSMIC_MUTATION	COSMIC_MUTATION			-	somatic SNV	COSMIC	Phenotype_or_Disease		coding sequence variant		19	19		-			-			-			-			-			-		ENST00000359271.4
rs1314663689	20:46725097	20:46725097	G	A/G			-	SNP	dbSNP	Frequency~gnomAD		missense variant	T/A	21	21	81	tolerated	0.08	295	benign	0.294	22001	likely benign	22	197	likely benign	0.196	166	tolerated	0.165	136	neutral	0.135	ENST00000359271.4
rs1060502313	20:46725101	20:46725101	G	T/G			-	SNP	dbSNP	Phenotype_or_Disease	uncertain significance	missense variant	F/C	22	22	1	deleterious	0	1001	probably damaging	1	29001	likely benign	29	902	likely disease causing	0.901	719	damaging	0.718	978	high	0.977	ENST00000359271.4
rs760225405	20:46725103	20:46725103	A	G/A			-	SNP	dbSNP	Frequency~ExAC~gnomAD		missense variant	G/S	23	23	1	deleterious	0	1001	probably damaging	1	31001	likely deleterious	31	913	likely disease causing	0.912	875	damaging	0.874	983	high	0.982	ENST00000359271.4
rs886056724	20:46725107	20:46725107	G	A/G/T			-	SNP	dbSNP	Frequency~Phenotype_or_Disease~gnomAD	uncertain significance	missense variant	Y/C	24	24	1	deleterious	0	1001	probably damaging	1	28001	likely benign	28	886	likely disease causing	0.885	818	damaging	0.817	965	high	0.964	ENST00000359271.4
rs886056724	20:46725107	20:46725107	T	A/G/T			-	SNP	dbSNP	Frequency~Phenotype_or_Disease~gnomAD	uncertain significance	missense variant	Y/F	24	24	1	deleterious	0	999	probably damaging	0.998	26001	likely benign	26	775	likely disease causing	0.774	634	damaging	0.633	539	medium	0.538	ENST00000359271.4
COSM4099043	20:46725107	20:46725107	COSMIC_MUTATION	COSMIC_MUTATION			-	somatic SNV	COSMIC	Phenotype_or_Disease		coding sequence variant		24	24		-			-			-			-			-			-		ENST00000359271.4
rs763519514	20:46725110	20:46725110	C	A/C			-	SNP	dbSNP	Frequency~ExAC~gnomAD		missense variant	E/A	25	25	31	deleterious	0.03	711	possibly damaging	0.71	26001	likely benign	26	548	likely disease causing	0.547	315	tolerated	0.314	322	low	0.321	ENST00000359271.4
rs1255070229	20:46725119	20:46725119	C	T/C/G			-	SNP	dbSNP	Frequency~gnomAD		missense variant	V/A	28	28	1	deleterious	0	416	benign	0.415	24001	likely benign	24	655	likely disease causing	0.654	415	tolerated	0.414	589	medium	0.588	ENST00000359271.4
rs1255070229	20:46725119	20:46725119	G	T/C/G			-	SNP	dbSNP	Frequency~gnomAD		missense variant	V/G	28	28	1	deleterious	0	875	possibly damaging	0.874	28001	likely benign	28	834	likely disease causing	0.833	647	damaging	0.646	894	medium	0.893	ENST00000359271.4
COSM6781314	20:46725119	20:46725119	COSMIC_MUTATION	COSMIC_MUTATION			-	somatic SNV	COSMIC	Phenotype_or_Disease		coding sequence variant		28	28		-			-			-			-			-			-		ENST00000359271.4
rs761435312	20:46725121	20:46725121	C	A/C			-	SNP	dbSNP	Frequency~ExAC~gnomAD		missense variant	I/L	29	29	1	deleterious	0	378	benign	0.377	23001	likely benign	23	403	likely benign	0.402	456	tolerated	0.455	908	medium	0.907	ENST00000359271.4
rs765625831	20:46725122	20:46725122	G	T/G			-	SNP	dbSNP	Frequency~ExAC~gnomAD		missense variant	I/R	29	29	1	deleterious	0	952	probably damaging	0.951	26001	likely benign	26	844	likely disease causing	0.843	758	damaging	0.757	985	high	0.984	ENST00000359271.4
rs1193410244	20:46725128	20:46725128	A	G/A			-	SNP	dbSNP	Frequency~TOPMed		missense variant	G/D	31	31	1	deleterious	0	1001	probably damaging	1	26001	likely benign	26	891	likely disease causing	0.89	769	damaging	0.768	978	high	0.977	ENST00000359271.4
COSM4898723	20:46725130	20:46725130	COSMIC_MUTATION	COSMIC_MUTATION			-	somatic SNV	COSMIC	Phenotype_or_Disease		coding sequence variant		32	32		-			-			-			-			-			-		ENST00000359271.4
rs1488882150	20:46725131	20:46725131	G	C/G			-	SNP	dbSNP	Frequency~TOPMed		missense variant	A/G	32	32	1	deleterious	0	999	probably damaging	0.998	25001	likely benign	25	728	likely disease causing	0.727	699	damaging	0.698	896	medium	0.895	ENST00000359271.4
COSM4099044	20:46725136	20:46725136	COSMIC_MUTATION	COSMIC_MUTATION			-	somatic SNV	COSMIC	Phenotype_or_Disease		coding sequence variant		34	34		-			-			-			-			-			-		ENST00000359271.4
rs1264934913	20:46725139	20:46725139	T	C/T			-	SNP	dbSNP	Frequency~TOPMed		missense variant	P/S	35	35	11	deleterious	0.01	193	benign	0.192	23001	likely benign	23	231	likely benign	0.23	142	tolerated	0.141	45	neutral	0.044	ENST00000359271.4
rs758877524	20:46725140	20:46725140	T	C/T			-	SNP	dbSNP	Frequency~ExAC~gnomAD		missense variant	P/L	35	35	191	tolerated	0.19	19	benign	0.018	21001	likely benign	21	137	likely benign	0.136	130	tolerated	0.129	49	neutral	0.048	ENST00000359271.4
COSM360897	20:46725142	20:46725142	COSMIC_MUTATION	COSMIC_MUTATION			-	somatic SNV	COSMIC	Phenotype_or_Disease		coding sequence variant		36	36		-			-			-			-			-			-		ENST00000359271.4
COSM6861725	20:46725145	20:46725145	COSMIC_MUTATION	COSMIC_MUTATION			-	somatic SNV	COSMIC	Phenotype_or_Disease		coding sequence variant		37	37		-			-			-			-			-			-		ENST00000359271.4
rs767211470	20:46725146	20:46725146-46725157	-	AGCTTGACTTTG/-			-	deletion	dbSNP	Frequency~ExAC~gnomAD		inframe deletion	QLDFG/R	37	37-41		-			-			-			-			-			-		ENST00000359271.4
rs1219654584	20:46725148	20:46725148	T	C/T			-	SNP	dbSNP	Frequency~TOPMed		missense variant	L/F	38	38	491	tolerated	0.49	901	possibly damaging	0.9	21001	likely benign	21	244	likely benign	0.243	373	tolerated	0.372	308	low	0.307	ENST00000359271.4
rs367623970	20:46725151	20:46725151	A	G/A			-	SNP	dbSNP	Frequency~ESP~ExAC~TOPMed~gnomAD		missense variant	D/N	39	39	481	tolerated	0.48	38	benign	0.037	22001	likely benign	22	218	likely benign	0.217	337	tolerated	0.336	479	low	0.478	ENST00000359271.4
rs752089909	20:46725152	20:46725152	G	A/G			-	SNP	dbSNP	Frequency~ExAC~gnomAD		missense variant	D/G	39	39	371	tolerated	0.37	342	benign	0.341	22001	likely benign	22	217	likely benign	0.216	388	tolerated	0.387	707	medium	0.706	ENST00000359271.4
rs372166877	20:46725155	20:46725155	C	T/C			-	SNP	dbSNP	Frequency~ESP~Phenotype_or_Disease~ExAC~TOPMed~gnomAD	uncertain significance	missense variant	F/S	40	40	1	deleterious	0	991	probably damaging	0.99	28001	likely benign	28	461	likely benign	0.46	709	damaging	0.708	965	high	0.964	ENST00000359271.4
rs1304799399	20:46725164	20:46725164	A	G/A			-	SNP	dbSNP	Frequency~TOPMed~gnomAD		missense variant	S/N	43	43	11	deleterious	0.01	872	possibly damaging	0.871	25001	likely benign	25	326	likely benign	0.325	619	damaging	0.618	446	low	0.445	ENST00000359271.4
rs863223734	20:46725165	20:46725165	G	C/G			-	SNP	dbSNP	Phenotype_or_Disease	uncertain significance	missense variant	S/R	43	43	21	deleterious	0.02	960	probably damaging	0.959	24001	likely benign	24	579	likely disease causing	0.578	689	damaging	0.688	756	medium	0.755	ENST00000359271.4
rs748388694	20:46725167	20:46725167	T	G/T			-	SNP	dbSNP	Frequency~ExAC~gnomAD		missense variant	C/F	44	44	1	deleterious	0	1001	probably damaging	1	32001	likely deleterious	32	687	likely disease causing	0.686	588	damaging	0.587	806	medium	0.805	ENST00000359271.4
rs1388428236	20:46725172	20:46725172	C	G/C			-	SNP	dbSNP	Frequency~TOPMed		missense variant	E/Q	46	46	531	tolerated	0.53	27	benign	0.026	18001	likely benign	18	114	likely benign	0.113	209	tolerated	0.208	36	neutral	0.035	ENST00000359271.4
rs756331165	20:46725173	20:46725173	G	A/G			-	SNP	dbSNP	Frequency~ExAC~gnomAD		missense variant	E/G	46	46	1	deleterious	0	507	possibly damaging	0.506	28001	likely benign	28	384	likely benign	0.383	380	tolerated	0.379	309	low	0.308	ENST00000359271.4
rs1252274574	20:46725178	20:46725178	C	G/C			-	SNP	dbSNP	Frequency~TOPMed~gnomAD		missense variant	E/Q	48	48	1	deleterious	0	1000	probably damaging	0.999	27001	likely benign	27	670	likely disease causing	0.669	639	damaging	0.638	632	medium	0.631	ENST00000359271.4
rs375145963	20:46725180	20:46725180	T	G/A/T			-	SNP	dbSNP	Frequency~ESP~Phenotype_or_Disease~TOPMed~gnomAD	likely benign	missense variant	E/D	48	48	1	deleterious	0	999	probably damaging	0.998	24001	likely benign	24	568	likely disease causing	0.567	632	damaging	0.631	888	medium	0.887	ENST00000359271.4
rs863223729	20:46725181	20:46725181	A	T/A			-	SNP	dbSNP	Phenotype_or_Disease	likely benign	missense variant	F/I	49	49	741	tolerated	0.74	10	benign	0.009	17001	likely benign	17	128	likely benign	0.127	206	tolerated	0.205	86	neutral	0.085	ENST00000359271.4
COSM3547309	20:46725183	20:46725183	COSMIC_MUTATION	COSMIC_MUTATION			-	somatic SNV	COSMIC	Phenotype_or_Disease		coding sequence variant		49	49		-			-			-			-			-			-		ENST00000359271.4
rs1456073665	20:46725188	20:46725188	C	T/C			-	SNP	dbSNP	Frequency~TOPMed		missense variant	V/A	51	51	1	deleterious	0	999	probably damaging	0.998	28001	likely benign	28	676	likely disease causing	0.675	568	damaging	0.567	707	medium	0.706	ENST00000359271.4
COSM4727032	20:46725192	20:46725192	COSMIC_MUTATION	COSMIC_MUTATION			-	somatic SNV	COSMIC	Phenotype_or_Disease		coding sequence variant		52	52		-			-			-			-			-			-		ENST00000359271.4
rs745611450	20:46725199	20:46725199	T	C/T			-	SNP	dbSNP	Frequency~Phenotype_or_Disease~ExAC~gnomAD	uncertain significance	missense variant	L/F	55	55	1	deleterious	0	1000	probably damaging	0.999	25001	likely benign	25	711	likely disease causing	0.71	579	damaging	0.578	865	medium	0.864	ENST00000359271.4
rs1555887820	20:46725200	20:46725200	C	T/C			-	SNP	ClinVar	Phenotype_or_Disease	uncertain significance	missense variant	L/P	55	55	1	deleterious	0	1001	probably damaging	1	27001	likely benign	27	685	likely disease causing	0.684	575	damaging	0.574	726	medium	0.725	ENST00000359271.4
COSM3547310	20:46725201	20:46725201	COSMIC_MUTATION	COSMIC_MUTATION			-	somatic SNV	COSMIC	Phenotype_or_Disease		coding sequence variant		55	55		-			-			-			-			-			-		ENST00000359271.4
rs749973680	20:46725204	20:46725204	-	G/-			-	deletion	dbSNP	Frequency~ExAC~gnomAD		frameshift variant	L/X	56	56		-			-			-			-			-			-		ENST00000359271.4
COSM390996	20:46725204	20:46725204	COSMIC_MUTATION	COSMIC_MUTATION			-	somatic deletion	COSMIC	Phenotype_or_Disease		coding sequence variant		56	56		-			-			-			-			-			-		ENST00000359271.4
rs369796310	20:46725206	20:46725206	T	G/T			-	SNP	dbSNP	Frequency~ESP~ExAC~TOPMed~gnomAD		missense variant	G/V	57	57	1	deleterious	0	1001	probably damaging	1	27001	likely benign	27	784	likely disease causing	0.783	728	damaging	0.727	922	medium	0.921	ENST00000359271.4
rs1410197924	20:46725208	20:46725208	A	G/A/T			-	SNP	dbSNP	Frequency~TOPMed		missense variant	A/T	58	58	1	deleterious	0	906	possibly damaging	0.905	28001	likely benign	28	683	likely disease causing	0.682	534	damaging	0.533	730	medium	0.729	ENST00000359271.4
rs1410197924	20:46725208	20:46725208	T	G/A/T			-	SNP	dbSNP	Frequency~TOPMed		missense variant	A/S	58	58	21	deleterious	0.02	463	possibly damaging	0.462	26001	likely benign	26	411	likely benign	0.41	355	tolerated	0.354	410	low	0.409	ENST00000359271.4
COSM3911504	20:46725208	20:46725208	COSMIC_MUTATION	COSMIC_MUTATION			-	somatic SNV	COSMIC	Phenotype_or_Disease		coding sequence variant		58	58		-			-			-			-			-			-		ENST00000359271.4
rs141310869	20:46725209	20:46725209	T	C/T			-	SNP	dbSNP	Frequency~ESP~TOPMed		missense variant	A/V	58	58	1	deleterious	0	931	probably damaging	0.93	24001	likely benign	24	655	likely disease causing	0.654	650	damaging	0.649	967	high	0.966	ENST00000359271.4
rs768203290	20:46725217	20:46725217	A	G/A			-	SNP	dbSNP	Frequency~ExAC~TOPMed~gnomAD		missense variant	A/T	61	61	11	deleterious	0.01	1000	probably damaging	0.999	28001	likely benign	28	678	likely disease causing	0.677	643	damaging	0.642	885	medium	0.884	ENST00000359271.4
COSM3841204	20:46725217	20:46725217	COSMIC_MUTATION	COSMIC_MUTATION			-	somatic SNV	COSMIC	Phenotype_or_Disease		coding sequence variant		61	61		-			-			-			-			-			-		ENST00000359271.4
COSM4473577	20:46725221	20:46725221	COSMIC_MUTATION	COSMIC_MUTATION			-	somatic SNV	COSMIC	Phenotype_or_Disease		coding sequence variant		62	62		-			-			-			-			-			-		ENST00000359271.4
COSM5588960	20:46725222	20:46725222	COSMIC_MUTATION	COSMIC_MUTATION			-	somatic SNV	COSMIC	Phenotype_or_Disease		coding sequence variant		62	62		-			-			-			-			-			-		ENST00000359271.4
COSM3294718	20:46725226	20:46725226	COSMIC_MUTATION	COSMIC_MUTATION			-	somatic SNV	COSMIC	Phenotype_or_Disease		coding sequence variant		64	64		-			-			-			-			-			-		ENST00000359271.4
rs1431510423	20:46725230	20:46725230	T	G/T			-	SNP	dbSNP	Frequency~gnomAD		missense variant	G/V	65	65	1	deleterious	0	1001	probably damaging	1	25001	likely benign	25	783	likely disease causing	0.782	671	damaging	0.67	562	medium	0.561	ENST00000359271.4
rs1555887829	20:46725233	20:46725233	A	G/A			-	SNP	ClinVar	Phenotype_or_Disease	uncertain significance	missense variant	G/D	66	66	1	deleterious	0	1001	probably damaging	1	28001	likely benign	28	949	likely disease causing	0.948	874	damaging	0.873	993	high	0.992	ENST00000359271.4
COSM4533416	20:46725233	20:46725233	COSMIC_MUTATION	COSMIC_MUTATION			-	somatic SNV	COSMIC	Phenotype_or_Disease		coding sequence variant		66	66		-			-			-			-			-			-		ENST00000359271.4
COSM1632326	20:46725234	20:46725234	COSMIC_MUTATION	COSMIC_MUTATION			-	somatic SNV	COSMIC	Phenotype_or_Disease		coding sequence variant		66	66		-			-			-			-			-			-		ENST00000359271.4
COSM233404	20:46725238	20:46725238	COSMIC_MUTATION	COSMIC_MUTATION			-	somatic SNV	COSMIC	Phenotype_or_Disease		coding sequence variant		68	68		-			-			-			-			-			-		ENST00000359271.4
COSM6191056	20:46725240	20:46725240	COSMIC_MUTATION	COSMIC_MUTATION			-	somatic SNV	COSMIC	Phenotype_or_Disease		coding sequence variant		68	68		-			-			-			-			-			-		ENST00000359271.4
rs377305511	20:46725248	20:46725248	T	G/T	T	0.000199681	< 0.001	SNP	dbSNP	Frequency~1000Genomes~ESP~Phenotype_or_Disease~ExAC~TOPMed~gnomAD	uncertain significance	missense variant	C/F	71	71	1	deleterious	0	214	benign	0.213	21001	likely benign	21	138	likely benign	0.137	217	tolerated	0.216	28	neutral	0.027	ENST00000359271.4
COSM1196376	20:46725248	20:46725248	COSMIC_MUTATION	COSMIC_MUTATION			-	somatic SNV	COSMIC	Phenotype_or_Disease		coding sequence variant		71	71		-			-			-			-			-			-		ENST00000359271.4
rs1456525089	20:46725257	20:46725257	A	G/A			-	SNP	dbSNP	Frequency~TOPMed~gnomAD		missense variant	R/K	74	74	21	deleterious	0.02	969	probably damaging	0.968	28001	likely benign	28	861	likely disease causing	0.86	832	damaging	0.831	994	high	0.993	ENST00000359271.4
rs940000265	20:46725259	20:46725259	G	A/G			-	SNP	dbSNP			missense variant	K/E	75	75	1	deleterious	0	335	benign	0.334	24001	likely benign	24	522	likely disease causing	0.521	523	damaging	0.522	959	high	0.958	ENST00000359271.4
rs763261551	20:46725262	20:46725262	G	C/G			-	SNP	dbSNP	Frequency~ExAC~gnomAD		missense variant	Q/E	76	76	981	tolerated	0.98	27	benign	0.026	13001	likely benign	13	110	likely benign	0.109	295	tolerated	0.294	203	low	0.202	ENST00000359271.4
COSM315290	20:46725263	20:46725263	COSMIC_MUTATION	COSMIC_MUTATION			-	somatic SNV	COSMIC	Phenotype_or_Disease		coding sequence variant		76	76		-			-			-			-			-			-		ENST00000359271.4
rs1390521572	20:46725266	20:46725266	T	C/T			-	SNP	dbSNP	Frequency~gnomAD		missense variant	A/V	77	77	21	deleterious	0.02	687	possibly damaging	0.686	25001	likely benign	25	517	likely disease causing	0.516	387	tolerated	0.386	292	low	0.291	ENST00000359271.4
rs952839819	20:46725268	20:46725268	G	A/G			-	SNP	dbSNP	Frequency~gnomAD		missense variant	I/V	78	78	1	deleterious	0	998	probably damaging	0.997	26001	likely benign	26	399	likely benign	0.398	537	damaging	0.536	616	medium	0.615	ENST00000359271.4
rs1440303229	20:46725269	20:46725269	A	T/A			-	SNP	dbSNP	Frequency~gnomAD		missense variant	I/N	78	78	1	deleterious	0	1001	probably damaging	1	32001	likely deleterious	32	866	likely disease causing	0.865	704	damaging	0.703	957	high	0.956	ENST00000359271.4
COSM3547311	20:46725270	20:46725270	COSMIC_MUTATION	COSMIC_MUTATION			-	somatic SNV	COSMIC	Phenotype_or_Disease		coding sequence variant		78	78		-			-			-			-			-			-		ENST00000359271.4
rs369865870	20:46725274	20:46725274	A	G/A/T			-	SNP	dbSNP	Frequency~ESP~Phenotype_or_Disease~ExAC~TOPMed~gnomAD	uncertain significance	missense variant	G/R	80	80	181	tolerated	0.18	705	possibly damaging	0.704	23001	likely benign	23	466	likely benign	0.465	453	tolerated	0.452	584	medium	0.583	ENST00000359271.4
rs369865870	20:46725274	20:46725274	T	G/A/T			-	SNP	dbSNP	Frequency~ESP~Phenotype_or_Disease~ExAC~TOPMed~gnomAD	uncertain significance	missense variant	G/W	80	80	111	tolerated	0.11	926	probably damaging	0.925	24001	likely benign	24	363	likely benign	0.362	380	tolerated	0.379	253	low	0.252	ENST00000359271.4
COSM6377997	20:46725274	20:46725274	COSMIC_MUTATION	COSMIC_MUTATION			-	somatic SNV	COSMIC	Phenotype_or_Disease		coding sequence variant		80	80		-			-			-			-			-			-		ENST00000359271.4
rs974377492	20:46725277	20:46725277	G	A/G			-	SNP	dbSNP			missense variant	S/G	81	81	111	tolerated	0.11	122	benign	0.121	22001	likely benign	22	261	likely benign	0.26	242	tolerated	0.241	196	neutral	0.195	ENST00000359271.4
CM061196	20:46725279	20:46725279	HGMD_MUTATION	HGMD_MUTATION			-	SNP	HGMD-PUBLIC	Phenotype_or_Disease		coding sequence variant		81	81		-			-			-			-			-			-		ENST00000359271.4
rs80358230	20:46725279	20:46725279	G	C/G			-	SNP	dbSNP	Cited~Phenotype_or_Disease	pathogenic	missense variant	S/R	81	81	1	deleterious	0	986	probably damaging	0.985	25001	likely benign	25	799	likely disease causing	0.798	774	damaging	0.773	953	high	0.952	ENST00000359271.4
rs756242525	20:46725281	20:46725281	G	A/G			-	SNP	dbSNP	Frequency~ExAC		missense variant	N/S	82	82	671	tolerated	0.67	999	probably damaging	0.998	23001	likely benign	23	300	likely benign	0.299	462	tolerated	0.461	238	low	0.237	ENST00000359271.4
rs756528831	20:46725282	20:46725282-46725284	-	CTT/-			-	deletion	dbSNP	Frequency~ExAC		inframe deletion	NL/K	82	82-83		-			-			-			-			-			-		ENST00000359271.4
rs778104155	20:46725283	20:46725283	A	T/A			-	SNP	dbSNP	Frequency~ExAC~gnomAD		missense variant	L/M	83	83	101	tolerated	0.1	168	benign	0.167	15001	likely benign	15	212	likely benign	0.211	315	tolerated	0.314	633	medium	0.632	ENST00000359271.4
rs754120063	20:46725290	20:46725290	C	T/C/G			-	SNP	dbSNP	Frequency~ExAC~gnomAD		missense variant	L/P	85	85	1	deleterious	0	978	probably damaging	0.977	29001	likely benign	29	951	likely disease causing	0.95	583	damaging	0.582	827	medium	0.826	ENST00000359271.4
rs754120063	20:46725290	20:46725290	G	T/C/G			-	SNP	dbSNP	Frequency~ExAC~gnomAD		missense variant	L/R	85	85	1	deleterious	0	978	probably damaging	0.977	28001	likely benign	28	684	likely disease causing	0.683	583	damaging	0.582	827	medium	0.826	ENST00000359271.4
CM1411098	20:46725290	20:46725290	HGMD_MUTATION	HGMD_MUTATION			-	SNP	HGMD-PUBLIC	Phenotype_or_Disease		coding sequence variant		85	85		-			-			-			-			-			-		ENST00000359271.4
rs1319096126	20:46725295	20:46725295	A	G/A			-	SNP	dbSNP	Frequency~gnomAD		missense variant	A/T	87	87	361	tolerated	0.36	176	benign	0.175	22001	likely benign	22	183	likely benign	0.182	304	tolerated	0.303	358	low	0.357	ENST00000359271.4
rs746966441	20:46725296	20:46725296	T	C/T			-	SNP	dbSNP	Frequency~ExAC~TOPMed~gnomAD		missense variant	A/V	87	87	671	tolerated	0.67	656	possibly damaging	0.655	16001	likely benign	16	219	likely benign	0.218	213	tolerated	0.212	197	neutral	0.196	ENST00000359271.4
COSM3713319	20:46725296	20:46725296	COSMIC_MUTATION	COSMIC_MUTATION			-	somatic SNV	COSMIC	Phenotype_or_Disease		coding sequence variant		87	87		-			-			-			-			-			-		ENST00000359271.4
COSM459738	20:46725300	20:46725300	COSMIC_MUTATION	COSMIC_MUTATION			-	somatic SNV	COSMIC	Phenotype_or_Disease		coding sequence variant		88	88		-			-			-			-			-			-		ENST00000359271.4
rs1174536072	20:46725302	20:46725302	T	G/T			-	SNP	dbSNP	Frequency~TOPMed		missense variant	S/I	89	89	1	deleterious	0	975	probably damaging	0.974	28001	likely benign	28	857	likely disease causing	0.856	726	damaging	0.725	924	medium	0.923	ENST00000359271.4
rs747559824	20:46725303	20:46725303	G	C/G/T			-	SNP	dbSNP	Frequency~Phenotype_or_Disease~ExAC~TOPMed~gnomAD	likely benign	missense variant	S/R	89	89	1	deleterious	0	982	probably damaging	0.981	25001	likely benign	25	808	likely disease causing	0.807	780	damaging	0.779	969	high	0.968	ENST00000359271.4
rs769322801	20:46725314	20:46725314	T	G/T			-	SNP	dbSNP	Frequency~ExAC~gnomAD		missense variant	G/V	93	93	891	tolerated	0.89	247	benign	0.246	18001	likely benign	18	391	likely benign	0.39	392	tolerated	0.391	358	low	0.357	ENST00000359271.4
COSM350210	20:46725318	20:46725318	COSMIC_MUTATION	COSMIC_MUTATION			-	somatic SNV	COSMIC	Phenotype_or_Disease		coding sequence variant		94	94		-			-			-			-			-			-		ENST00000359271.4
rs1269906078	20:46725320	20:46725320	G	C/G			-	SNP	dbSNP	Frequency~gnomAD		missense variant	A/G	95	95	91	tolerated	0.09	113	benign	0.112	21001	likely benign	21	511	likely disease causing	0.51	414	tolerated	0.413	569	medium	0.568	ENST00000359271.4
rs772782894	20:46725326	20:46725326	T	C/T			-	SNP	dbSNP	Frequency~ExAC~gnomAD		missense variant	S/F	97	97	1	deleterious	0	945	probably damaging	0.944	26001	likely benign	26	866	likely disease causing	0.865	709	damaging	0.708	888	medium	0.887	ENST00000359271.4
COSM3547312	20:46725326	20:46725326	COSMIC_MUTATION	COSMIC_MUTATION			-	somatic SNV	COSMIC	Phenotype_or_Disease		coding sequence variant		97	97		-			-			-			-			-			-		ENST00000359271.4
COSM3547313	20:46725327	20:46725327	COSMIC_MUTATION	COSMIC_MUTATION			-	somatic SNV	COSMIC	Phenotype_or_Disease		coding sequence variant		97	97		-			-			-			-			-			-		ENST00000359271.4
rs1413981529	20:46725329	20:46725329	C	T/C			-	SNP	dbSNP	Frequency~gnomAD		missense variant	L/P	98	98	1	deleterious	0	962	probably damaging	0.961	25001	likely benign	25	622	likely disease causing	0.621	550	damaging	0.549	337	low	0.336	ENST00000359271.4
COSM7185795	20:46725329	20:46725329	COSMIC_MUTATION	COSMIC_MUTATION			-	somatic SNV	COSMIC	Phenotype_or_Disease		coding sequence variant		98	98		-			-			-			-			-			-		ENST00000359271.4
rs1163995599	20:46725332	20:46725332	A	C/A			-	SNP	dbSNP	Frequency~gnomAD		missense variant	A/D	99	99	221	tolerated	0.22	125	benign	0.124	19001	likely benign	19	273	likely benign	0.272	282	tolerated	0.281	326	low	0.325	ENST00000359271.4
COSM1582457	20:46725332	20:46725332	COSMIC_MUTATION	COSMIC_MUTATION			-	somatic SNV	COSMIC	Phenotype_or_Disease		coding sequence variant		99	99		-			-			-			-			-			-		ENST00000359271.4
rs886056725	20:46725336	20:46725336	A	G/A/C			-	SNP	dbSNP	Frequency~Phenotype_or_Disease~TOPMed~gnomAD	uncertain significance	stop gained	W/*	100	100		-			-			-			-			-			-		ENST00000359271.4
rs886056725	20:46725336	20:46725336	C	G/A/C			-	SNP	dbSNP	Frequency~Phenotype_or_Disease~TOPMed~gnomAD	uncertain significance	missense variant	W/C	100	100	181	tolerated	0.18	962	probably damaging	0.961	26001	likely benign	26	478	likely benign	0.477	526	damaging	0.525	428	low	0.427	ENST00000359271.4
COSM6093472	20:46725340	20:46725340	COSMIC_MUTATION	COSMIC_MUTATION			-	somatic SNV	COSMIC	Phenotype_or_Disease		coding sequence variant		102	102		-			-			-			-			-			-		ENST00000359271.4
rs1060502311	20:46725347	20:46725347	A	G/A			-	SNP	dbSNP	Frequency~Phenotype_or_Disease~TOPMed	uncertain significance	missense variant	G/D	104	104	1	deleterious	0	996	probably damaging	0.995	28001	likely benign	28	933	likely disease causing	0.932	806	damaging	0.805	987	high	0.986	ENST00000359271.4
rs767864243	20:46725349	20:46725349	T	C/T			-	SNP	dbSNP	Frequency~Cited~Phenotype_or_Disease~ExAC~TOPMed~gnomAD	uncertain significance~likely pathogenic	missense variant	R/C	105	105	1	deleterious	0	1001	probably damaging	1	27001	likely benign	27	890	likely disease causing	0.889	921	damaging	0.92	995	high	0.994	ENST00000359271.4
CM096651	20:46725349	20:46725349	HGMD_MUTATION	HGMD_MUTATION			-	SNP	HGMD-PUBLIC	Phenotype_or_Disease		coding sequence variant		105	105		-			-			-			-			-			-		ENST00000359271.4
COSM5744048	20:46725349	20:46725349	COSMIC_MUTATION	COSMIC_MUTATION			-	somatic SNV	COSMIC	Phenotype_or_Disease		coding sequence variant		105	105		-			-			-			-			-			-		ENST00000359271.4
rs753280877	20:46725350	20:46725350	A	G/A			-	SNP	dbSNP	Frequency~Phenotype_or_Disease~ExAC~TOPMed~gnomAD	uncertain significance	missense variant	R/H	105	105	1	deleterious	0	1001	probably damaging	1	29001	likely benign	29	923	likely disease causing	0.922	921	damaging	0.92	986	high	0.985	ENST00000359271.4
rs6094438	20:46725352	20:46725352	A	G/A/T	T	0.00898562	0.009	SNP	dbSNP	Frequency~HapMap~1000Genomes~Cited~ESP~Phenotype_or_Disease~ExAC~TOPMed~gnomAD	uncertain significance~benign~likely benign	missense variant	A/T	106	106	101	tolerated	0.1	66	benign	0.065	9001	likely benign	9	187	likely benign	0.186	240	tolerated	0.239	255	low	0.254	ENST00000359271.4
rs6094438	20:46725352	20:46725352	T	G/A/T	T	0.00898562	0.009	SNP	dbSNP	Frequency~HapMap~1000Genomes~Cited~ESP~Phenotype_or_Disease~ExAC~TOPMed~gnomAD	uncertain significance~benign~likely benign	missense variant	A/S	106	106	311	tolerated	0.31	4	benign	0.003	7001	likely benign	7	166	likely benign	0.165	92	tolerated	0.091	255	low	0.254	ENST00000359271.4
rs144095826	20:46725353	20:46725353	G	C/G	G	0.000199681	< 0.001	SNP	dbSNP	Frequency~1000Genomes~ESP~Phenotype_or_Disease~ExAC~TOPMed~gnomAD	uncertain significance	missense variant	A/G	106	106	131	tolerated	0.13	1	benign	0	10001	likely benign	10	240	likely benign	0.239	285	tolerated	0.284	255	low	0.254	ENST00000359271.4
CD1213402	20:46725354	20:46725354	HGMD_MUTATION	HGMD_MUTATION			-	deletion	HGMD-PUBLIC	Phenotype_or_Disease		coding sequence variant		106	106		-			-			-			-			-			-		ENST00000359271.4
rs779959777	20:46725355	20:46725355	A	G/A			-	SNP	dbSNP	Frequency~ExAC~gnomAD		missense variant	V/M	107	107	131	tolerated	0.13	16	benign	0.015	14001	likely benign	14	122	likely benign	0.121	299	tolerated	0.298	300	low	0.299	ENST00000359271.4
rs373375540	20:46725358	20:46725358	A	G/A			-	SNP	dbSNP	Frequency~ESP~Phenotype_or_Disease~ExAC~TOPMed~gnomAD	uncertain significance	missense variant	V/I	108	108	851	tolerated	0.85	48	benign	0.047	18001	likely benign	18	167	likely benign	0.166	225	tolerated	0.224	194	neutral	0.193	ENST00000359271.4
COSM1027496	20:46725366	20:46725366	COSMIC_MUTATION	COSMIC_MUTATION			-	somatic SNV	COSMIC	Phenotype_or_Disease		coding sequence variant		110	110		-			-			-			-			-			-		ENST00000359271.4
rs780949856	20:46725367	20:46725367	A	G/A			-	SNP	dbSNP	Frequency~ExAC~TOPMed~gnomAD		missense variant	A/T	111	111	1	deleterious	0	997	probably damaging	0.996	26001	likely benign	26	786	likely disease causing	0.785	815	damaging	0.814	945	high	0.944	ENST00000359271.4
COSM1226229	20:46725367	20:46725367	COSMIC_MUTATION	COSMIC_MUTATION			-	somatic SNV	COSMIC	Phenotype_or_Disease		coding sequence variant		111	111		-			-			-			-			-			-		ENST00000359271.4
COSM4099045	20:46725370	20:46725370	COSMIC_MUTATION	COSMIC_MUTATION			-	somatic SNV	COSMIC	Phenotype_or_Disease		coding sequence variant		112	112		-			-			-			-			-			-		ENST00000359271.4
rs748118946	20:46725371	20:46725371	G	T/G			-	SNP	dbSNP	Frequency~ExAC~gnomAD		missense variant	I/S	112	112	1	deleterious	0	420	benign	0.419	25001	likely benign	25	695	likely disease causing	0.694	370	tolerated	0.369	684	medium	0.683	ENST00000359271.4
rs769234856	20:46725376	20:46725376	G	C/G/T			-	SNP	dbSNP	Frequency~ExAC~TOPMed~gnomAD		missense variant	L/V	114	114	291	tolerated	0.29	80	benign	0.079	20001	likely benign	20	61	likely benign	0.06	173	tolerated	0.172	133	neutral	0.132	ENST00000359271.4
rs769234856	20:46725376	20:46725376	T	C/G/T			-	SNP	dbSNP	Frequency~ExAC~TOPMed~gnomAD		missense variant	L/F	114	114	1	deleterious	0	883	possibly damaging	0.882	24001	likely benign	24	244	likely benign	0.243	318	tolerated	0.317	288	low	0.287	ENST00000359271.4
rs1181029518	20:46725380	20:46725380	T	C/T			-	SNP	dbSNP	Frequency~gnomAD		missense variant	S/F	115	115	1	deleterious	0	987	probably damaging	0.986	26001	likely benign	26	901	likely disease causing	0.9	600	damaging	0.599	864	medium	0.863	ENST00000359271.4
rs1411321051	20:46725382	20:46725382	C	T/C			-	SNP	dbSNP	Frequency~TOPMed~gnomAD		missense variant	S/P	116	116	1	deleterious	0	988	probably damaging	0.987	31001	likely deleterious	31	875	likely disease causing	0.874	734	damaging	0.733	990	high	0.989	ENST00000359271.4
rs1425538405	20:46725386	20:46725386	C	T/C			-	SNP	dbSNP	Frequency~gnomAD		missense variant	M/T	117	117	221	tolerated	0.22	637	possibly damaging	0.636	24001	likely benign	24	584	likely disease causing	0.583	434	tolerated	0.433	446	low	0.445	ENST00000359271.4
rs777321554	20:46725389	20:46725389	T	C/T			-	SNP	dbSNP	Frequency~ExAC		missense variant	A/V	118	118	1	deleterious	0	973	probably damaging	0.972	25001	likely benign	25	302	likely benign	0.301	398	tolerated	0.397	218	low	0.217	ENST00000359271.4
rs1167972669	20:46725392	20:46725392	A	G/A			-	SNP	dbSNP	Frequency~TOPMed		missense variant	C/Y	119	119	1	deleterious	0	1001	probably damaging	1	32001	likely deleterious	32	751	likely disease causing	0.75	633	damaging	0.632	904	medium	0.903	ENST00000359271.4
COSM126239	20:46725392	20:46725392	COSMIC_MUTATION	COSMIC_MUTATION			-	somatic SNV	COSMIC	Phenotype_or_Disease		coding sequence variant		119	119		-			-			-			-			-			-		ENST00000359271.4
rs1447909132	20:46725398	20:46725398	C	T/C			-	SNP	dbSNP	Frequency~TOPMed		missense variant	I/T	121	121	1	deleterious	0	994	probably damaging	0.993	29001	likely benign	29	663	likely disease causing	0.662	467	tolerated	0.466	380	low	0.379	ENST00000359271.4
rs770619266	20:46725403	20:46725403	A	G/A/T			-	SNP	dbSNP	Frequency~Phenotype_or_Disease~ExAC~TOPMed~gnomAD	uncertain significance	missense variant	V/M	123	123	11	deleterious	0.01	552	possibly damaging	0.551	26001	likely benign	26	402	likely benign	0.401	348	tolerated	0.347	489	low	0.488	ENST00000359271.4
rs770619266	20:46725403	20:46725403	T	G/A/T			-	SNP	dbSNP	Frequency~Phenotype_or_Disease~ExAC~TOPMed~gnomAD	uncertain significance	missense variant	V/L	123	123	31	deleterious	0.03	539	possibly damaging	0.538	25001	likely benign	25	235	likely benign	0.234	206	tolerated	0.205	190	neutral	0.189	ENST00000359271.4
COSM5858016	20:46725403	20:46725403	COSMIC_MUTATION	COSMIC_MUTATION			-	somatic SNV	COSMIC	Phenotype_or_Disease		coding sequence variant		123	123		-			-			-			-			-			-		ENST00000359271.4
rs1309491576	20:46725404	20:46725404	C	T/C			-	SNP	dbSNP	Frequency~gnomAD		missense variant	V/A	123	123	1	deleterious	0	749	possibly damaging	0.748	29001	likely benign	29	568	likely disease causing	0.567	433	tolerated	0.432	618	medium	0.617	ENST00000359271.4
rs774076515	20:46725407	20:46725407	T	C/T			-	SNP	dbSNP	Frequency~Phenotype_or_Disease~ExAC~gnomAD	uncertain significance	missense variant	S/L	124	124	1	deleterious	0	1000	probably damaging	0.999	26001	likely benign	26	823	likely disease causing	0.822	737	damaging	0.736	984	high	0.983	ENST00000359271.4
rs759781698	20:46725409	20:46725409	A	G/A			-	SNP	dbSNP	Frequency~ExAC~TOPMed		missense variant	E/K	125	125	1	deleterious	0	1000	probably damaging	0.999	34001	likely deleterious	34	939	likely disease causing	0.938	869	damaging	0.868	987	high	0.986	ENST00000359271.4
rs1255216336	20:46725410	20:46725410	G	A/G			-	SNP	dbSNP	Frequency~TOPMed		missense variant	E/G	125	125	1	deleterious	0	1001	probably damaging	1	33001	likely deleterious	33	943	likely disease causing	0.942	866	damaging	0.865	996	high	0.995	ENST00000359271.4
rs1443422930	20:46725411	20: between 46725411 & 46725412	GTTGAATGGATGGATGGTATGACAAGGAACCATTCTAA	-/GTTGAATGGATGGATGGTATGACAAGGAACCATTCTAA			-	insertion	dbSNP	Frequency~gnomAD		frameshift variant	-/VEWMDGMTRNHSX	126	126-125		-			-			-			-			-			-		ENST00000359271.4
rs1284012838	20:46725413	20:46725413	C	T/C			-	SNP	dbSNP	Frequency~gnomAD		missense variant	L/P	126	126	1	deleterious	0	963	probably damaging	0.962	32001	likely deleterious	32	890	likely disease causing	0.889	749	damaging	0.748	916	medium	0.915	ENST00000359271.4
rs761325664	20:46725415	20:46725415	A	G/A			-	SNP	dbSNP	Frequency~ExAC~gnomAD		missense variant	V/M	127	127	1	deleterious	0	983	probably damaging	0.982	32001	likely deleterious	32	586	likely disease causing	0.585	587	damaging	0.586	682	medium	0.681	ENST00000359271.4
rs373374576	20:46725418	20:46725418	A	G/A			-	SNP	dbSNP	Frequency~ESP~ExAC~gnomAD		missense variant	G/R	128	128	191	tolerated	0.19	26	benign	0.025	22001	likely benign	22	318	likely benign	0.317	237	tolerated	0.236	190	neutral	0.189	ENST00000359271.4
rs1226198239	20:46725419	20:46725419	A	G/A			-	SNP	dbSNP	Frequency~Phenotype_or_Disease~gnomAD	uncertain significance	missense variant	G/E	128	128	71	tolerated	0.07	421	benign	0.42	22001	likely benign	22	192	likely benign	0.191	305	tolerated	0.304	361	low	0.36	ENST00000359271.4
rs201150247	20:46725424	20:46725424	T	C/T	T	0.000199681	< 0.001	SNP	dbSNP	Frequency~1000Genomes~Phenotype_or_Disease~ExAC~TOPMed~gnomAD	uncertain significance	missense variant	R/W	130	130	11	deleterious	0.01	963	probably damaging	0.962	24001	likely benign	24	313	likely benign	0.312	589	damaging	0.588	618	medium	0.617	ENST00000359271.4
rs1438650724	20:46725425	20:46725425	A	G/A			-	SNP	dbSNP	Frequency~TOPMed~gnomAD		missense variant	R/Q	130	130	61	tolerated	0.06	625	possibly damaging	0.624	25001	likely benign	25	331	likely benign	0.33	350	tolerated	0.349	290	low	0.289	ENST00000359271.4
COSM5672791	20:46725425	20:46725425	COSMIC_MUTATION	COSMIC_MUTATION			-	somatic SNV	COSMIC	Phenotype_or_Disease		coding sequence variant		130	130		-			-			-			-			-			-		ENST00000359271.4
rs1209653695	20:46725427	20:46725427	T	C/T			-	SNP	dbSNP	Frequency~gnomAD		stop gained	Q/*	131	131		-			-			-			-			-			-		ENST00000359271.4
CM080543	20:46725430	20:46725430	HGMD_MUTATION	HGMD_MUTATION			-	SNP	HGMD-PUBLIC	Phenotype_or_Disease		coding sequence variant		132	132		-			-			-			-			-			-		ENST00000359271.4
rs121908173	20:46725430	20:46725430	T	C/T			-	SNP	dbSNP	Frequency~Cited~Phenotype_or_Disease~ExAC~TOPMed~gnomAD	uncertain significance~likely pathogenic~pathogenic	missense variant	R/W	132	132	1	deleterious	0	999	probably damaging	0.998	26001	likely benign	26	856	likely disease causing	0.855	823	damaging	0.822	986	high	0.985	ENST00000359271.4
COSM5037414	20:46725430	20:46725430	COSMIC_MUTATION	COSMIC_MUTATION			-	somatic SNV	COSMIC	Phenotype_or_Disease		coding sequence variant		132	132		-			-			-			-			-			-		ENST00000359271.4
rs376346077	20:46725431	20:46725431	A	G/A/C	A	0.000199681	< 0.001	SNP	dbSNP	Frequency~1000Genomes~ESP~Phenotype_or_Disease~ExAC~TOPMed~gnomAD	uncertain significance	missense variant	R/Q	132	132	1	deleterious	0	989	probably damaging	0.988	33001	likely deleterious	33	898	likely disease causing	0.897	847	damaging	0.846	995	high	0.994	ENST00000359271.4
rs376346077	20:46725431	20:46725431	C	G/A/C	A	0.000199681	< 0.001	SNP	dbSNP	Frequency~1000Genomes~ESP~Phenotype_or_Disease~ExAC~TOPMed~gnomAD	uncertain significance	missense variant	R/P	132	132	1	deleterious	0	994	probably damaging	0.993	33001	likely deleterious	33	898	likely disease causing	0.897	847	damaging	0.846	986	high	0.985	ENST00000359271.4
rs1555887907	20:46725433	20:46725433	A	G/A			-	SNP	ClinVar	Phenotype_or_Disease	uncertain significance	missense variant	G/R	133	133	1	deleterious	0	1001	probably damaging	1	34001	likely deleterious	34	889	likely disease causing	0.888	822	damaging	0.821	996	high	0.995	ENST00000359271.4
COSM1722695	20:46725433	20:46725433	COSMIC_MUTATION	COSMIC_MUTATION			-	somatic SNV	COSMIC	Phenotype_or_Disease		coding sequence variant		133	133		-			-			-			-			-			-		ENST00000359271.4
COSM1027497	20:46725438	20:46725438	COSMIC_MUTATION	COSMIC_MUTATION			-	somatic SNV	COSMIC	Phenotype_or_Disease		coding sequence variant		134	134		-			-			-			-			-			-		ENST00000359271.4
rs1184143345	20:46725439	20:46725439	G	C/G			-	SNP	dbSNP	Frequency~gnomAD		missense variant	L/V	135	135	11	deleterious	0.01	837	possibly damaging	0.836	24001	likely benign	24	567	likely disease causing	0.566	556	damaging	0.555	822	medium	0.821	ENST00000359271.4
rs754660982	20:46725446	20:46725446	T	C/T			-	SNP	dbSNP	Frequency~ExAC~TOPMed~gnomAD		missense variant	S/F	137	137	1	deleterious	0	945	probably damaging	0.944	27001	likely benign	27	790	likely disease causing	0.789	780	damaging	0.779	933	high	0.932	ENST00000359271.4
COSM3547314	20:46725446	20:46725446	COSMIC_MUTATION	COSMIC_MUTATION			-	somatic SNV	COSMIC	Phenotype_or_Disease		coding sequence variant		137	137		-			-			-			-			-			-		ENST00000359271.4
rs1002724403	20:46725448	20:46725448	G	C/G			-	SNP	dbSNP			missense variant	L/V	138	138	1	deleterious	0	973	probably damaging	0.972	26001	likely benign	26	426	likely benign	0.425	582	damaging	0.581	576	medium	0.575	ENST00000359271.4
rs139858464	20:46725452	20:46725452	G	A/G			-	SNP	dbSNP	Frequency~ESP~Phenotype_or_Disease~ExAC~TOPMed~gnomAD	uncertain significance	missense variant	Y/C	139	139	71	tolerated	0.07	1001	probably damaging	1	25001	likely benign	25	734	likely disease causing	0.733	617	damaging	0.616	928	medium	0.927	ENST00000359271.4
rs572620317	20:46725453	20:46725453	A	T/A/C	C	0.000199681	< 0.001	SNP	dbSNP	Frequency~1000Genomes~Cited~Phenotype_or_Disease~ExAC~gnomAD	pathogenic	stop gained	Y/*	139	139		-			-			-			-			-			-		ENST00000359271.4
CM131915	20:46725453	20:46725453	HGMD_MUTATION	HGMD_MUTATION			-	SNP	HGMD-PUBLIC	Phenotype_or_Disease		coding sequence variant		139	139		-			-			-			-			-			-		ENST00000359271.4
rs756110797	20:46725457	20:46725457	T	G/T			-	SNP	dbSNP	Frequency~Phenotype_or_Disease~ExAC~gnomAD	uncertain significance	missense variant	A/S	141	141	131	tolerated	0.13	223	benign	0.222	22001	likely benign	22	163	likely benign	0.162	232	tolerated	0.231	388	low	0.387	ENST00000359271.4
COSM3972579	20:46725460	20:46725460	COSMIC_MUTATION	COSMIC_MUTATION			-	somatic SNV	COSMIC	Phenotype_or_Disease		coding sequence variant		142	142		-			-			-			-			-			-		ENST00000359271.4
rs864309480	20:46725461	20:46725461	T	G/T			-	SNP	dbSNP	Cited~Phenotype_or_Disease	pathogenic	missense variant	G/V	142	142	141	tolerated	0.14	1001	probably damaging	1	25001	likely benign	25	707	likely disease causing	0.706	669	damaging	0.668	628	medium	0.627	ENST00000359271.4
CM080545	20:46725461	20:46725461	HGMD_MUTATION	HGMD_MUTATION			-	SNP	HGMD-PUBLIC	Phenotype_or_Disease		coding sequence variant		142	142		-			-			-			-			-			-		ENST00000359271.4
rs1245048892	20:46725464	20:46725464	C	T/C			-	SNP	dbSNP	Frequency~TOPMed		missense variant	I/T	143	143	1	deleterious	0	994	probably damaging	0.993	29001	likely benign	29	781	likely disease causing	0.78	675	damaging	0.674	841	medium	0.84	ENST00000359271.4
rs748746893	20:46725466	20:46725466	T	A/T			-	SNP	dbSNP	Frequency~Phenotype_or_Disease~ExAC~gnomAD	uncertain significance	missense variant	T/S	144	144	1	deleterious	0	1000	probably damaging	0.999	23001	likely benign	23	524	likely disease causing	0.523	603	damaging	0.602	794	medium	0.793	ENST00000359271.4
rs756790929	20:46725467	20:46725467	T	C/T			-	SNP	dbSNP	Frequency~ExAC~gnomAD		missense variant	T/I	144	144	51	deleterious	0.05	1001	probably damaging	1	23001	likely benign	23	659	likely disease causing	0.658	632	damaging	0.631	685	medium	0.684	ENST00000359271.4
rs772308135	20:46725469	20:46725469	A	G/A			-	SNP	dbSNP	Frequency~ExAC~gnomAD		missense variant	V/M	145	145	81	tolerated	0.08	871	possibly damaging	0.87	20001	likely benign	20	261	likely benign	0.26	632	damaging	0.631	773	medium	0.772	ENST00000359271.4
rs920218255	20:46725470	20:46725470	C	T/C			-	SNP	dbSNP	Frequency~TOPMed		missense variant	V/A	145	145	91	tolerated	0.09	243	benign	0.242	21001	likely benign	21	142	likely benign	0.141	304	tolerated	0.303	372	low	0.371	ENST00000359271.4
rs867914135	20:46725473	20:46725473	A	G/A			-	SNP	dbSNP			missense variant	G/D	146	146	1	deleterious	0	1001	probably damaging	1	32001	likely deleterious	32	886	likely disease causing	0.885	923	damaging	0.922	996	high	0.995	ENST00000359271.4
COSM3799614	20:46725473	20:46725473	COSMIC_MUTATION	COSMIC_MUTATION			-	somatic SNV	COSMIC	Phenotype_or_Disease		coding sequence variant		146	146		-			-			-			-			-			-		ENST00000359271.4
COSM4099046	20:46725474	20:46725474	COSMIC_MUTATION	COSMIC_MUTATION			-	somatic SNV	COSMIC	Phenotype_or_Disease		coding sequence variant		146	146		-			-			-			-			-			-		ENST00000359271.4
COSM5556901	20:46725477	20:46725477	COSMIC_MUTATION	COSMIC_MUTATION			-	somatic SNV	COSMIC	Phenotype_or_Disease		coding sequence variant		147	147		-			-			-			-			-			-		ENST00000359271.4
rs863223732	20:46725479	20:46725479	C	T/C			-	SNP	dbSNP	Frequency~Phenotype_or_Disease~TOPMed~gnomAD	uncertain significance	missense variant	L/P	148	148	1	deleterious	0	1001	probably damaging	1	33001	likely deleterious	33	951	likely disease causing	0.95	795	damaging	0.794	978	high	0.977	ENST00000359271.4
rs1365040228	20:46725486	20:46725486-46725497	-	CTATGCCCTCAA/-			-	deletion	dbSNP	Frequency~gnomAD		inframe deletion	SYALN/S	150	150-154		-			-			-			-			-			-		ENST00000359271.4
rs775987124	20:46725491	20:46725491	T	C/T			-	SNP	dbSNP	Frequency~Phenotype_or_Disease~ExAC~gnomAD	uncertain significance	missense variant	A/V	152	152	181	tolerated	0.18	980	probably damaging	0.979	22001	likely benign	22	390	likely benign	0.389	289	tolerated	0.288	195	neutral	0.194	ENST00000359271.4
COSM4581852	20:46725491	20:46725491	COSMIC_MUTATION	COSMIC_MUTATION			-	somatic SNV	COSMIC	Phenotype_or_Disease		coding sequence variant		152	152		-			-			-			-			-			-		ENST00000359271.4
rs747484491	20:46725496	20:46725496	G	A/G			-	SNP	dbSNP	Frequency~ExAC~gnomAD		missense variant	N/D	154	154	1	deleterious	0	955	probably damaging	0.954	28001	likely benign	28	622	likely disease causing	0.621	576	damaging	0.575	502	low	0.501	ENST00000359271.4
COSM3785410	20:46725496	20:46725496	COSMIC_MUTATION	COSMIC_MUTATION			-	somatic SNV	COSMIC	Phenotype_or_Disease		coding sequence variant		154	154		-			-			-			-			-			-		ENST00000359271.4
rs769340563	20:46725498	20:46725498	G	C/G			-	SNP	dbSNP	Frequency~Phenotype_or_Disease~ExAC~TOPMed~gnomAD	uncertain significance	missense variant	N/K	154	154	1	deleterious	0	963	probably damaging	0.962	25001	likely benign	25	819	likely disease causing	0.818	703	damaging	0.702	969	high	0.968	ENST00000359271.4
rs1015767771	20:46725500	20:46725500	G	A/G			-	SNP	dbSNP			missense variant	Y/C	155	155	1	deleterious	0	1001	probably damaging	1	26001	likely benign	26	660	likely disease causing	0.659	718	damaging	0.717	982	high	0.981	ENST00000359271.4
rs761947206	20:46725511	20:46725511	T	G/T			-	SNP	dbSNP	Frequency~Phenotype_or_Disease~ExAC~TOPMed~gnomAD	uncertain significance	missense variant	G/C	159	159	11	deleterious	0.01	811	possibly damaging	0.81	21001	likely benign	21	334	likely benign	0.333	498	tolerated	0.497	908	medium	0.907	ENST00000359271.4
rs983582627	20:46725512	20:46725512	C	G/C/T			-	SNP	dbSNP	Frequency~TOPMed~gnomAD		missense variant	G/A	159	159	101	tolerated	0.1	18	benign	0.017	12001	likely benign	12	77	likely benign	0.076	176	tolerated	0.175	383	low	0.382	ENST00000359271.4
rs983582627	20:46725512	20:46725512	T	G/C/T			-	SNP	dbSNP	Frequency~TOPMed~gnomAD		missense variant	G/V	159	159	21	deleterious	0.02	323	benign	0.322	16001	likely benign	16	119	likely benign	0.118	261	tolerated	0.26	732	medium	0.731	ENST00000359271.4
rs773252731	20:46725515	20:46725515	A	C/A/G/T			-	SNP	dbSNP	Frequency~ExAC~TOPMed~gnomAD		missense variant	T/N	160	160	11	deleterious	0.01	123	benign	0.122	10001	likely benign	10	126	likely benign	0.125	234	tolerated	0.233	136	neutral	0.135	ENST00000359271.4
rs773252731	20:46725515	20:46725515	G	C/A/G/T			-	SNP	dbSNP	Frequency~ExAC~TOPMed~gnomAD		missense variant	T/S	160	160	101	tolerated	0.1	4	benign	0.003	5001	likely benign	5	86	likely benign	0.085	206	tolerated	0.205	31	neutral	0.03	ENST00000359271.4
rs773252731	20:46725515	20:46725515	T	C/A/G/T			-	SNP	dbSNP	Frequency~ExAC~TOPMed~gnomAD		missense variant	T/I	160	160	151	tolerated	0.15	8	benign	0.007	6001	likely benign	6	62	likely benign	0.061	193	tolerated	0.192	27	neutral	0.026	ENST00000359271.4
rs1195207553	20:46725517	20:46725517	G	C/G			-	SNP	dbSNP	Frequency~gnomAD		missense variant	P/A	161	161	751	tolerated	0.75	11	benign	0.01	7001	likely benign	7	99	likely benign	0.098	168	tolerated	0.167	156	neutral	0.155	ENST00000359271.4
rs767213709	20:46725518	20:46725518	A	C/A/T			-	SNP	dbSNP	Frequency~ExAC~gnomAD		missense variant	P/H	161	161	101	tolerated	0.1	756	possibly damaging	0.755	16001	likely benign	16	213	likely benign	0.212	343	tolerated	0.342	345	low	0.344	ENST00000359271.4
rs767213709	20:46725518	20:46725518	T	C/A/T			-	SNP	dbSNP	Frequency~ExAC~gnomAD		missense variant	P/L	161	161	301	tolerated	0.3	251	benign	0.25	12001	likely benign	12	151	likely benign	0.15	261	tolerated	0.26	495	low	0.494	ENST00000359271.4
rs755925085	20:46725520	20:46725520	C	T/C			-	SNP	dbSNP	Frequency~Phenotype_or_Disease~ExAC~TOPMed~gnomAD	uncertain significance	missense variant	W/R	162	162	521	tolerated	0.52	2	benign	0.001	11001	likely benign	11	249	likely benign	0.248	270	tolerated	0.269	157	neutral	0.156	ENST00000359271.4
COSM5392249	20:46725524	20:46725524	COSMIC_MUTATION	COSMIC_MUTATION			-	somatic SNV	COSMIC	Phenotype_or_Disease		coding sequence variant		163	163		-			-			-			-			-			-		ENST00000359271.4
rs1430900193	20:46725536	20:46725536	-	T/-			-	deletion	dbSNP	Frequency~gnomAD		frameshift variant	M/X	167	167		-			-			-			-			-			-		ENST00000359271.4
rs763979126	20:46725537	20:46725537	A	G/A			-	SNP	dbSNP	Frequency~ExAC~gnomAD		missense variant	M/I	167	167	1	deleterious	0	997	probably damaging	0.996	26001	likely benign	26	780	likely disease causing	0.779	748	damaging	0.747	913	medium	0.912	ENST00000359271.4
rs540023880	20:46725540	20:46725540	A	C/A/T	A	0.000199681	< 0.001	SNP	dbSNP	Frequency~1000Genomes~Phenotype_or_Disease~ExAC~TOPMed~gnomAD	uncertain significance~likely benign	missense variant	F/L	168	168	21	deleterious	0.02	638	possibly damaging	0.637	21001	likely benign	21	497	likely benign	0.496	420	tolerated	0.419	273	low	0.272	ENST00000359271.4
rs35151194	20:46725541	20:46725541	A	G/A			-	SNP	dbSNP	Frequency~Cited~Phenotype_or_Disease~ExAC~TOPMed~gnomAD	uncertain significance	missense variant	G/S	169	169	21	deleterious	0.02	1001	probably damaging	1	26001	likely benign	26	651	likely disease causing	0.65	685	damaging	0.684	899	medium	0.898	ENST00000359271.4
COSM5734441	20:46725541	20:46725541	COSMIC_MUTATION	COSMIC_MUTATION			-	somatic SNV	COSMIC	Phenotype_or_Disease		coding sequence variant		169	169		-			-			-			-			-			-		ENST00000359271.4
rs745499951	20:46725542	20:46725542	A	G/A			-	SNP	dbSNP	Frequency~ExAC~gnomAD		missense variant	G/D	169	169	1	deleterious	0	1001	probably damaging	1	27001	likely benign	27	905	likely disease causing	0.904	806	damaging	0.805	991	high	0.99	ENST00000359271.4
rs1327111649	20:46725545	20:46725545	A	G/A			-	SNP	dbSNP	Frequency~gnomAD		stop gained	W/*	170	170		-			-			-			-			-			-		ENST00000359271.4
COSM6477681	20:46725545	20:46725545	COSMIC_MUTATION	COSMIC_MUTATION			-	somatic SNV	COSMIC	Phenotype_or_Disease		coding sequence variant		170	170		-			-			-			-			-			-		ENST00000359271.4
CM061197	20:46725546	20:46725546	HGMD_MUTATION	HGMD_MUTATION			-	SNP	HGMD-PUBLIC	Phenotype_or_Disease		coding sequence variant		170	170		-			-			-			-			-			-		ENST00000359271.4
rs80358229	20:46725546	20:46725546	A	G/A/T			-	SNP	dbSNP	Frequency~Cited~Phenotype_or_Disease~gnomAD	pathogenic	stop gained	W/*	170	170		-			-			-			-			-			-		ENST00000359271.4
rs80358229	20:46725546	20:46725546	T	G/A/T			-	SNP	dbSNP	Frequency~Cited~Phenotype_or_Disease~gnomAD	pathogenic	missense variant	W/C	170	170	1	deleterious	0	943	probably damaging	0.942	28001	likely benign	28	449	likely benign	0.448	584	damaging	0.583	282	low	0.281	ENST00000359271.4
COSM6041653	20:46725548	20:46725548	COSMIC_MUTATION	COSMIC_MUTATION			-	somatic SNV	COSMIC	Phenotype_or_Disease		coding sequence variant		171	171		-			-			-			-			-			-		ENST00000359271.4
rs143301610	20:46725551	20:46725551	T	C/T			-	SNP	dbSNP	Frequency~Cited~ESP~Phenotype_or_Disease~ExAC~TOPMed~gnomAD	uncertain significance~benign	missense variant	T/I	172	172	1001	tolerated	1	1	benign	0	2001	likely benign	2	149	likely benign	0.148	144	tolerated	0.143	18	neutral	0.017	ENST00000359271.4
rs1060502312	20:46725553	20:46725553	A	G/A			-	SNP	dbSNP	Phenotype_or_Disease	uncertain significance	missense variant	A/T	173	173	71	tolerated	0.07	835	possibly damaging	0.834	23001	likely benign	23	417	likely benign	0.416	541	damaging	0.54	660	medium	0.659	ENST00000359271.4
rs1271983394	20:46725556	20:46725556	G	C/G			-	SNP	dbSNP	Frequency~TOPMed~gnomAD		missense variant	P/A	174	174	61	tolerated	0.06	999	probably damaging	0.998	22001	likely benign	22	808	likely disease causing	0.807	736	damaging	0.735	950	high	0.949	ENST00000359271.4
rs769177320	20:46725562	20:46725562	A	G/A			-	SNP	dbSNP	Frequency~ExAC~gnomAD		missense variant	V/I	176	176	431	tolerated	0.43	12	benign	0.011	3001	likely benign	3	161	likely benign	0.16	305	tolerated	0.304	252	low	0.251	ENST00000359271.4
COSM6781304	20:46725563	20:46725563	COSMIC_MUTATION	COSMIC_MUTATION			-	somatic SNV	COSMIC	Phenotype_or_Disease		coding sequence variant		176	176		-			-			-			-			-			-		ENST00000359271.4
rs777214287	20:46725566	20:46725566	C	T/C			-	SNP	dbSNP	Frequency~ExAC~TOPMed~gnomAD		missense variant	L/P	177	177	11	deleterious	0.01	25	benign	0.024	22001	likely benign	22	654	likely disease causing	0.653	581	damaging	0.58	893	medium	0.892	ENST00000359271.4
rs1326794091	20:46725569	20:46725569	G	A/G			-	SNP	dbSNP	Frequency~gnomAD		missense variant	Q/R	178	178	1	deleterious	0	963	probably damaging	0.962	25001	likely benign	25	801	likely disease causing	0.8	640	damaging	0.639	967	high	0.966	ENST00000359271.4
rs769751925	20:46725571	20:46725571	C	T/C			-	SNP	dbSNP	Frequency~ExAC~gnomAD		missense variant	S/P	179	179	261	tolerated	0.26	843	possibly damaging	0.842	22001	likely benign	22	579	likely disease causing	0.578	563	damaging	0.562	753	medium	0.752	ENST00000359271.4
COSM4499192	20:46725572	20:46725572	COSMIC_MUTATION	COSMIC_MUTATION			-	somatic SNV	COSMIC	Phenotype_or_Disease		coding sequence variant		179	179		-			-			-			-			-			-		ENST00000359271.4
rs200595129	20:46725574	20:46725574	T	C/T	T	0.000199681	< 0.001	SNP	dbSNP	Frequency~1000Genomes~ExAC~TOPMed		missense variant	L/F	180	180	141	tolerated	0.14	121	benign	0.12	14001	likely benign	14	122	likely benign	0.121	284	tolerated	0.283	302	low	0.301	ENST00000359271.4
COSM6565417	20:46725576	20:46725576	COSMIC_MUTATION	COSMIC_MUTATION			-	somatic SNV	COSMIC	Phenotype_or_Disease		coding sequence variant		180	180		-			-			-			-			-			-		ENST00000359271.4
rs1271684750	20:46725578	20:46725578	A	G/A			-	SNP	dbSNP	Frequency~TOPMed		missense variant	S/N	181	181	11	deleterious	0.01	763	possibly damaging	0.762	23001	likely benign	23	408	likely benign	0.407	545	damaging	0.544	842	medium	0.841	ENST00000359271.4
rs1450552433	20:46725583	20:46725583	T	C/T			-	SNP	dbSNP	Frequency~gnomAD		missense variant	L/F	183	183	181	tolerated	0.18	26	benign	0.025	15001	likely benign	15	68	likely benign	0.067	179	tolerated	0.178	271	low	0.27	ENST00000359271.4
COSM3547315	20:46725588	20:46725588	COSMIC_MUTATION	COSMIC_MUTATION			-	somatic SNV	COSMIC	Phenotype_or_Disease		coding sequence variant		184	184		-			-			-			-			-			-		ENST00000359271.4
COSM140269	20:46725590	20:46725590	COSMIC_MUTATION	COSMIC_MUTATION			-	somatic SNV	COSMIC	Phenotype_or_Disease		coding sequence variant		185	185		-			-			-			-			-			-		ENST00000359271.4
rs1288336809	20:46725592	20:46725592	T	C/T			-	SNP	dbSNP	Frequency~TOPMed		missense variant	P/S	186	186	11	deleterious	0.01	312	benign	0.311	22001	likely benign	22	742	likely disease causing	0.741	688	damaging	0.687	878	medium	0.877	ENST00000359271.4
COSM4500066	20:46725592	20:46725592	COSMIC_MUTATION	COSMIC_MUTATION			-	somatic SNV	COSMIC	Phenotype_or_Disease		coding sequence variant		186	186		-			-			-			-			-			-		ENST00000359271.4
rs766673680	20:46725593	20:46725593	T	C/T			-	SNP	dbSNP	Frequency~ExAC~TOPMed~gnomAD		missense variant	P/L	186	186	1	deleterious	0	882	possibly damaging	0.881	22001	likely benign	22	770	likely disease causing	0.769	776	damaging	0.775	949	high	0.948	ENST00000359271.4
rs1205159786	20:46725596	20:46725596	-	C/-			-	deletion	dbSNP	Frequency~gnomAD		frameshift variant	A/X	187	187		-			-			-			-			-			-		ENST00000359271.4
rs774586340	20:46725596	20:46725596	A	C/A/T			-	SNP	dbSNP	Frequency~ExAC~TOPMed~gnomAD		missense variant	A/D	187	187	561	tolerated	0.56	712	possibly damaging	0.711	16001	likely benign	16	290	likely benign	0.289	339	tolerated	0.338	47	neutral	0.046	ENST00000359271.4
rs774586340	20:46725596	20:46725596	T	C/A/T			-	SNP	dbSNP	Frequency~ExAC~TOPMed~gnomAD		missense variant	A/V	187	187	351	tolerated	0.35	28	benign	0.027	13001	likely benign	13	330	likely benign	0.329	414	tolerated	0.413	272	low	0.271	ENST00000359271.4
rs374246708	20:46725598	20:46725598	C	G/C			-	SNP	dbSNP	Frequency~ESP~TOPMed~gnomAD		missense variant	G/R	188	188	61	tolerated	0.06	336	benign	0.335	15001	likely benign	15	292	likely benign	0.291	334	tolerated	0.333	316	low	0.315	ENST00000359271.4
rs376504475	20:46725604	20:46725604	T	G/T			-	SNP	dbSNP	Frequency~ESP~ExAC~gnomAD		missense variant	D/Y	190	190	31	deleterious	0.03	92	benign	0.091	15001	likely benign	15	119	likely benign	0.118	286	tolerated	0.285	282	low	0.281	ENST00000359271.4
rs1443404877	20:46725607	20:46725607	A	G/A			-	SNP	dbSNP	Frequency~TOPMed~gnomAD		missense variant	E/K	191	191	61	tolerated	0.06	6	benign	0.005	17001	likely benign	17	221	likely benign	0.22	249	tolerated	0.248	129	neutral	0.128	ENST00000359271.4
rs780965802	20:46725613	20:46725613	A	G/A			-	SNP	dbSNP	Frequency~Phenotype_or_Disease~TOPMed~gnomAD	uncertain significance	missense variant	A/T	193	193	221	tolerated	0.22	23	benign	0.022	13001	likely benign	13	183	likely benign	0.182	420	tolerated	0.419	299	low	0.298	ENST00000359271.4
rs1160817941	20:46725614	20:46725614	T	C/T			-	SNP	dbSNP	Frequency~gnomAD		missense variant	A/V	193	193	201	tolerated	0.2	194	benign	0.193	13001	likely benign	13	302	likely benign	0.301	407	tolerated	0.406	309	low	0.308	ENST00000359271.4
rs763889166	20:46725617	20:46725617	T	C/T			-	SNP	dbSNP	Frequency~Phenotype_or_Disease~ExAC~TOPMed~gnomAD	uncertain significance	missense variant	T/I	194	194	171	tolerated	0.17	38	benign	0.037	9001	likely benign	9	153	likely benign	0.152	269	tolerated	0.268	233	low	0.232	ENST00000359271.4
rs1404873289	20:46725622	20:46725622	C	A/C			-	SNP	dbSNP	Frequency~gnomAD		missense variant	K/Q	196	196	71	tolerated	0.07	13	benign	0.012	18001	likely benign	18	139	likely benign	0.138	220	tolerated	0.219	326	low	0.325	ENST00000359271.4
rs145446653	20:46725623	20:46725623	T	A/T			-	SNP	dbSNP	Frequency~ESP~Phenotype_or_Disease~ExAC~TOPMed~gnomAD	likely benign	missense variant	K/M	196	196	1	deleterious	0	755	possibly damaging	0.754	22001	likely benign	22	365	likely benign	0.364	497	tolerated	0.496	502	low	0.501	ENST00000359271.4
rs761874387	20:46725625	20:46725625	T	G/T			-	SNP	dbSNP	Frequency~ExAC~TOPMed~gnomAD		missense variant	D/Y	197	197	171	tolerated	0.17	38	benign	0.037	22001	likely benign	22	303	likely benign	0.302	330	tolerated	0.329	498	low	0.497	ENST00000359271.4
COSM4393952	20:46725625	20:46725625	COSMIC_MUTATION	COSMIC_MUTATION			-	somatic SNV	COSMIC	Phenotype_or_Disease		coding sequence variant		197	197		-			-			-			-			-			-		ENST00000359271.4
rs1158420839	20:46725626	20:46725626	G	A/G			-	SNP	dbSNP	Frequency~TOPMed		missense variant	D/G	197	197	601	tolerated	0.6	4	benign	0.003	21001	likely benign	21	91	likely benign	0.09	120	tolerated	0.119	45	neutral	0.044	ENST00000359271.4
rs1405840000	20:46725628	20:46725628	T	C/T			-	SNP	dbSNP	Frequency~gnomAD		missense variant	L/F	198	198	41	deleterious	0.04	60	benign	0.059	22001	likely benign	22	380	likely benign	0.379	395	tolerated	0.394	817	medium	0.816	ENST00000359271.4
COSM7117893	20:46725630	20:46725630	COSMIC_MUTATION	COSMIC_MUTATION			-	somatic SNV	COSMIC	Phenotype_or_Disease		coding sequence variant		198	198		-			-			-			-			-			-		ENST00000359271.4
COSM3547316	20:46725633	20:46725633	COSMIC_MUTATION	COSMIC_MUTATION			-	somatic SNV	COSMIC	Phenotype_or_Disease		coding sequence variant		199	199		-			-			-			-			-			-		ENST00000359271.4
rs764618846	20:46725634	20:46725634	T	C/T			-	SNP	dbSNP	Frequency~ExAC~TOPMed~gnomAD		missense variant	P/S	200	200	701	tolerated	0.7	474	possibly damaging	0.473	21001	likely benign	21	229	likely benign	0.228	230	tolerated	0.229	123	neutral	0.122	ENST00000359271.4
COSM5934049	20:46725634	20:46725634	COSMIC_MUTATION	COSMIC_MUTATION			-	somatic SNV	COSMIC	Phenotype_or_Disease		coding sequence variant		200	200		-			-			-			-			-			-		ENST00000359271.4
rs75218052	20:46725635	20:46725635	G	C/G	G	0.000599042	< 0.001	SNP	dbSNP	Frequency~1000Genomes~Phenotype_or_Disease~ExAC~TOPMed~gnomAD	likely benign	missense variant	P/R	200	200	801	tolerated	0.8	32	benign	0.031	12001	likely benign	12	173	likely benign	0.172	64	tolerated	0.063	8	neutral	0.007	ENST00000359271.4
rs199861432	20:46725637	20:46725637	T	C/T			-	SNP	dbSNP	Frequency~ESP~ExAC~TOPMed~gnomAD		missense variant	L/F	201	201	11	deleterious	0.01	945	probably damaging	0.944	23001	likely benign	23	458	likely benign	0.457	556	damaging	0.555	790	medium	0.789	ENST00000359271.4
rs1450712023	20:46725641	20:46725641	C	A/C			-	SNP	dbSNP	Frequency~TOPMed		missense variant	Q/P	202	202	31	deleterious	0.03	678	possibly damaging	0.677	24001	likely benign	24	494	likely benign	0.493	364	tolerated	0.363	671	medium	0.67	ENST00000359271.4
COSM5921763	20:46725643	20:46725643	COSMIC_MUTATION	COSMIC_MUTATION			-	somatic SNV	COSMIC	Phenotype_or_Disease		coding sequence variant		203	203		-			-			-			-			-			-		ENST00000359271.4
rs779721073	20:46725644	20:46725644	A	G/A			-	SNP	dbSNP	Frequency~ExAC~gnomAD		missense variant	G/E	203	203	171	tolerated	0.17	64	benign	0.063	22001	likely benign	22	290	likely benign	0.289	193	tolerated	0.192	361	low	0.36	ENST00000359271.4
rs755339268	20:46725646	20:46725646	A	G/A			-	SNP	dbSNP	Frequency~Phenotype_or_Disease~ExAC~TOPMed~gnomAD	uncertain significance	missense variant	G/S	204	204	741	tolerated	0.74	75	benign	0.074	17001	likely benign	17	75	likely benign	0.074	155	tolerated	0.154	102	neutral	0.101	ENST00000359271.4
COSM5858017	20:46725646	20:46725646	COSMIC_MUTATION	COSMIC_MUTATION			-	somatic SNV	COSMIC	Phenotype_or_Disease		coding sequence variant		204	204		-			-			-			-			-			-		ENST00000359271.4
rs1555887956	20:46725647	20:46725647	A	G/A			-	SNP	ClinVar	Phenotype_or_Disease	uncertain significance	missense variant	G/D	204	204	211	tolerated	0.21	413	benign	0.412	19001	likely benign	19	182	likely benign	0.181	198	tolerated	0.197	218	low	0.217	ENST00000359271.4
rs917083925	20:46725649	20:46725649	A	G/A			-	SNP	dbSNP	Frequency~TOPMed		missense variant	E/K	205	205	311	tolerated	0.31	105	benign	0.104	22001	likely benign	22	348	likely benign	0.347	442	tolerated	0.441	478	low	0.477	ENST00000359271.4
CM032381	20:46725652	20:46725652	HGMD_MUTATION	HGMD_MUTATION			-	SNP	HGMD-PUBLIC	Phenotype_or_Disease		coding sequence variant		206	206		-			-			-			-			-			-		ENST00000359271.4
rs2235491	20:46725652	20:46725652	A	G/A	A	0.17472	0.175	SNP	dbSNP	Frequency~1000Genomes~Cited~ESP~Phenotype_or_Disease~ExAC~TOPMed~gnomAD	benign	missense variant	A/T	206	206	491	tolerated	0.49	8	benign	0.007	15001	likely benign	15	103	likely benign	0.102	1	tolerated	0	85	neutral	0.084	ENST00000359271.4
rs879052180	20:46725653	20:46725653	A	C/A			-	SNP	dbSNP	Frequency~gnomAD		missense variant	A/D	206	206	431	tolerated	0.43	8	benign	0.007	15001	likely benign	15	131	likely benign	0.13	165	tolerated	0.164	101	neutral	0.1	ENST00000359271.4
COSM221871	20:46725655	20:46725655	COSMIC_MUTATION	COSMIC_MUTATION			-	somatic SNV	COSMIC	Phenotype_or_Disease		coding sequence variant		207	207		-			-			-			-			-			-		ENST00000359271.4
rs1490369327	20:46725656	20:46725656	T	C/T			-	SNP	dbSNP	Frequency~gnomAD		missense variant	P/L	207	207	271	tolerated	0.27	37	benign	0.036	16001	likely benign	16	274	likely benign	0.273	204	tolerated	0.203	29	neutral	0.028	ENST00000359271.4
rs1044303684	20:46725659	20:46725659	G	A/G			-	SNP	dbSNP			missense variant	K/R	208	208	131	tolerated	0.13	8	benign	0.007	18001	likely benign	18	166	likely benign	0.165	209	tolerated	0.208	127	neutral	0.126	ENST00000359271.4
COSM7191167	20:46725660	20:46725660	COSMIC_MUTATION	COSMIC_MUTATION			-	somatic SNV	COSMIC	Phenotype_or_Disease		coding sequence variant		208	208		-			-			-			-			-			-		ENST00000359271.4
rs748662135	20:46725661	20:46725661	A	C/A/T			-	SNP	dbSNP	Frequency~Phenotype_or_Disease~ExAC~TOPMed~gnomAD	uncertain significance~likely benign	missense variant	L/M	209	209	181	tolerated	0.18	691	possibly damaging	0.69	21001	likely benign	21	315	likely benign	0.314	428	tolerated	0.427	440	low	0.439	ENST00000359271.4
rs1275550482	20:46725665	20:46725665	T	G/T			-	SNP	dbSNP	Frequency~TOPMed		missense variant	G/V	210	210	251	tolerated	0.25	15	benign	0.014	15001	likely benign	15	75	likely benign	0.074	175	tolerated	0.174	203	low	0.202	ENST00000359271.4
COSM255609	20:46725665	20:46725665	COSMIC_MUTATION	COSMIC_MUTATION			-	somatic SNV	COSMIC	Phenotype_or_Disease		coding sequence variant		210	210		-			-			-			-			-			-		ENST00000359271.4
rs151324893	20:46725668	20:46725668	G	C/G/T			-	SNP	dbSNP	Frequency~ESP~ExAC~TOPMed~gnomAD		missense variant	P/R	211	211	491	tolerated	0.49	146	benign	0.145	2001	likely benign	2	70	likely benign	0.069	122	tolerated	0.121	90	neutral	0.089	ENST00000359271.4
rs151324893	20:46725668	20:46725668	T	C/G/T			-	SNP	dbSNP	Frequency~ESP~ExAC~TOPMed~gnomAD		missense variant	P/L	211	211	371	tolerated	0.37	2	benign	0.001	2001	likely benign	2	112	likely benign	0.111	87	tolerated	0.086	6	neutral	0.005	ENST00000359271.4
COSM4727033	20:46725669	20:46725669	COSMIC_MUTATION	COSMIC_MUTATION			-	somatic SNV	COSMIC	Phenotype_or_Disease		coding sequence variant		211	211		-			-			-			-			-			-		ENST00000359271.4
rs863223730	20:46725671	20:46725671	C	G/C			-	SNP	dbSNP	Phenotype_or_Disease	likely benign	missense variant	G/A	212	212	561	tolerated	0.56	11	benign	0.01	7001	likely benign	7	25	likely benign	0.024	119	tolerated	0.118	87	neutral	0.086	ENST00000359271.4
COSM4554929	20:46725672	20:46725672	COSMIC_MUTATION	COSMIC_MUTATION			-	somatic SNV	COSMIC	Phenotype_or_Disease		coding sequence variant		212	212		-			-			-			-			-			-		ENST00000359271.4
COSM5539131	20:46725674	20:46725674	COSMIC_MUTATION	COSMIC_MUTATION			-	somatic SNV	COSMIC	Phenotype_or_Disease		coding sequence variant		213	213		-			-			-			-			-			-		ENST00000359271.4
COSM5539130	20:46725675	20:46725675	COSMIC_MUTATION	COSMIC_MUTATION			-	somatic SNV	COSMIC	Phenotype_or_Disease		coding sequence variant		213	213		-			-			-			-			-			-		ENST00000359271.4
rs1472784675	20:46725677	20:46725677	T	C/T			-	SNP	dbSNP	Frequency~TOPMed~gnomAD		missense variant	P/L	214	214	251	tolerated	0.25	120	benign	0.119	15001	likely benign	15	147	likely benign	0.146	240	tolerated	0.239	361	low	0.36	ENST00000359271.4
rs200565780	20:46725679	20:46725679	T	C/T			-	SNP	dbSNP	Frequency~TOPMed~gnomAD		missense variant	R/W	215	215	1	deleterious	0	868	possibly damaging	0.867	22001	likely benign	22	302	likely benign	0.301	581	damaging	0.58	587	medium	0.586	ENST00000359271.4
COSM4769051	20:46725679	20:46725679	COSMIC_MUTATION	COSMIC_MUTATION			-	somatic SNV	COSMIC	Phenotype_or_Disease		coding sequence variant		215	215		-			-			-			-			-			-		ENST00000359271.4
rs774497964	20:46725680	20:46725680	A	G/A			-	SNP	dbSNP	Frequency~Phenotype_or_Disease~ExAC~TOPMed~gnomAD	likely benign	missense variant	R/Q	215	215	1001	tolerated	1	8	benign	0.007	5001	likely benign	5	133	likely benign	0.132	206	tolerated	0.205	82	neutral	0.081	ENST00000359271.4
COSM6868936	20:46725680	20:46725680	COSMIC_MUTATION	COSMIC_MUTATION			-	somatic SNV	COSMIC	Phenotype_or_Disease		coding sequence variant		215	215		-			-			-			-			-			-		ENST00000359271.4
COSM3294732	20:46725680	20:46725680	COSMIC_MUTATION	COSMIC_MUTATION			-	somatic SNV	COSMIC	Phenotype_or_Disease		coding sequence variant		215	215		-			-			-			-			-			-		ENST00000359271.4
COSM6868937	20:46725681	20:46725681	COSMIC_MUTATION	COSMIC_MUTATION			-	somatic SNV	COSMIC	Phenotype_or_Disease		coding sequence variant		215	215		-			-			-			-			-			-		ENST00000359271.4
COSM6558844	20:46725681	20:46725681	COSMIC_MUTATION	COSMIC_MUTATION			-	somatic SNV	COSMIC	Phenotype_or_Disease		coding sequence variant		215	215		-			-			-			-			-			-		ENST00000359271.4
rs1269438372	20:46725682	20:46725682	A	T/A			-	SNP	dbSNP	Frequency~gnomAD		missense variant	Y/N	216	216	1	deleterious	0	990	probably damaging	0.989	25001	likely benign	25	441	likely benign	0.44	476	tolerated	0.475	358	low	0.357	ENST00000359271.4
COSM7321730	20:46725682	20:46725682	COSMIC_MUTATION	COSMIC_MUTATION			-	somatic SNV	COSMIC	Phenotype_or_Disease		coding sequence variant		216	216		-			-			-			-			-			-		ENST00000359271.4
rs111525892	20:46725683	20:46725683	G	A/G			-	somatic SNV	dbSNP			missense variant	Y/C	216	216	1	deleterious	0	998	probably damaging	0.997	26001	likely benign	26	550	likely disease causing	0.549	561	damaging	0.56	742	medium	0.741	ENST00000359271.4
rs1015798796	20:46725684	20:46725684	G	C/G			-	SNP	dbSNP	Frequency~Phenotype_or_Disease~TOPMed	pathogenic	stop gained	Y/*	216	216		-			-			-			-			-			-		ENST00000359271.4
rs759809661	20:46725686	20:46725686	T	C/T			-	SNP	dbSNP	Frequency~ExAC~TOPMed~gnomAD		missense variant	S/F	217	217	1	deleterious	0	542	possibly damaging	0.541	24001	likely benign	24	439	likely benign	0.438	562	damaging	0.561	902	medium	0.901	ENST00000359271.4
COSM1713589	20:46725686	20:46725686	COSMIC_MUTATION	COSMIC_MUTATION			-	somatic SNV	COSMIC	Phenotype_or_Disease		coding sequence variant		217	217		-			-			-			-			-			-		ENST00000359271.4
COSM3547317	20:46725687	20:46725687	COSMIC_MUTATION	COSMIC_MUTATION			-	somatic SNV	COSMIC	Phenotype_or_Disease		coding sequence variant		217	217		-			-			-			-			-			-		ENST00000359271.4
COSM3423696	20:46725693	20:46725693	COSMIC_MUTATION	COSMIC_MUTATION			-	somatic SNV	COSMIC	Phenotype_or_Disease		coding sequence variant		219	219		-			-			-			-			-			-		ENST00000359271.4
rs141897744	20:46725694	20:46725694	T	G/T			-	SNP	dbSNP	Frequency~ESP~TOPMed~gnomAD		missense variant	D/Y	220	220	51	deleterious	0.05	436	benign	0.435	25001	likely benign	25	510	likely disease causing	0.509	441	tolerated	0.44	807	medium	0.806	ENST00000359271.4
COSM6525891	20:46725697	20:46725697	COSMIC_MUTATION	COSMIC_MUTATION			-	somatic SNV	COSMIC	Phenotype_or_Disease		coding sequence variant		221	221		-			-			-			-			-			-		ENST00000359271.4
COSM3911506	20:46725702	20:46725702	COSMIC_MUTATION	COSMIC_MUTATION			-	somatic SNV	COSMIC	Phenotype_or_Disease		coding sequence variant		222	222		-			-			-			-			-			-		ENST00000359271.4
COSM7102023	20:46725702	20:46725702	COSMIC_MUTATION	COSMIC_MUTATION			-	somatic SNV	COSMIC	Phenotype_or_Disease		coding sequence variant		222	222		-			-			-			-			-			-		ENST00000359271.4
COSM4974929	20:46725703	20:46725703	COSMIC_MUTATION	COSMIC_MUTATION			-	somatic SNV	COSMIC	Phenotype_or_Disease		coding sequence variant		223	223		-			-			-			-			-			-		ENST00000359271.4
rs765169323	20:46725706	20:46725706	A	G/A/T			-	SNP	dbSNP	Frequency~ExAC~TOPMed~gnomAD		missense variant	A/T	224	224	221	tolerated	0.22	32	benign	0.031	20001	likely benign	20	84	likely benign	0.083	175	tolerated	0.174	132	neutral	0.131	ENST00000359271.4
rs765169323	20:46725706	20:46725706	T	G/A/T			-	SNP	dbSNP	Frequency~ExAC~TOPMed~gnomAD		missense variant	A/S	224	224	1001	tolerated	1	32	benign	0.031	17001	likely benign	17	102	likely benign	0.101	138	tolerated	0.137	46	neutral	0.045	ENST00000359271.4
rs371261694	20:46725707	20:46725707	G	C/G			-	SNP	dbSNP	Frequency~ESP~ExAC~TOPMed~gnomAD		missense variant	A/G	224	224	1	deleterious	0	184	benign	0.183	22001	likely benign	22	163	likely benign	0.162	228	tolerated	0.227	275	low	0.274	ENST00000359271.4
rs199659394	20:46725709	20:46725709	A	C/A/T	T	0.000199681	< 0.001	SNP	dbSNP	Frequency~1000Genomes~Phenotype_or_Disease~ExAC~TOPMed~gnomAD	uncertain significance	missense variant	R/S	225	225	1	deleterious	0	381	benign	0.38	22001	likely benign	22	347	likely benign	0.346	193	tolerated	0.192	303	low	0.302	ENST00000359271.4
rs199659394	20:46725709	20:46725709	T	C/A/T	T	0.000199681	< 0.001	SNP	dbSNP	Frequency~1000Genomes~Phenotype_or_Disease~ExAC~TOPMed~gnomAD	uncertain significance	missense variant	R/C	225	225	1	deleterious	0	909	possibly damaging	0.908	25001	likely benign	25	507	likely disease causing	0.506	516	damaging	0.515	858	medium	0.857	ENST00000359271.4
COSM6781309	20:46725709	20:46725709	COSMIC_MUTATION	COSMIC_MUTATION			-	somatic SNV	COSMIC	Phenotype_or_Disease		coding sequence variant		225	225		-			-			-			-			-			-		ENST00000359271.4
rs34295241	20:46725710	20:46725710	A	G/A	A	0.00599042	0.006	SNP	dbSNP	Frequency~1000Genomes~ESP~Phenotype_or_Disease~ExAC~TOPMed~gnomAD	uncertain significance~benign~likely benign	missense variant	R/H	225	225	21	deleterious	0.02	783	possibly damaging	0.782	26001	likely benign	26	285	likely benign	0.284	302	tolerated	0.301	596	medium	0.595	ENST00000359271.4
COSM1412215	20:46725711	20:46725711	COSMIC_MUTATION	COSMIC_MUTATION			-	somatic SNV	COSMIC	Phenotype_or_Disease		coding sequence variant		225	225		-			-			-			-			-			-		ENST00000359271.4
rs142402955	20:46725712	20:46725712	A	G/A			-	SNP	dbSNP	Frequency~ESP~ExAC~TOPMed~gnomAD		missense variant	D/N	226	226	101	tolerated	0.1	693	possibly damaging	0.692	27001	likely benign	27	232	likely benign	0.231	253	tolerated	0.252	241	low	0.24	ENST00000359271.4
rs959288629	20:46725716	20:46725716	G	A/G			-	SNP	dbSNP	Frequency~Phenotype_or_Disease~TOPMed~gnomAD	uncertain significance	missense variant	N/S	227	227	21	deleterious	0.02	322	benign	0.321	23001	likely benign	23	327	likely benign	0.326	346	tolerated	0.345	484	low	0.483	ENST00000359271.4
rs781667255	20:46725718	20:46725718	C	A/C/T			-	SNP	dbSNP	Frequency~ExAC~gnomAD		missense variant	M/L	228	228	61	tolerated	0.06	883	possibly damaging	0.882	24001	likely benign	24	472	likely benign	0.471	394	tolerated	0.393	275	low	0.274	ENST00000359271.4
rs781667255	20:46725718	20:46725718	T	A/C/T			-	SNP	dbSNP	Frequency~ExAC~gnomAD		missense variant	M/L	228	228	61	tolerated	0.06	883	possibly damaging	0.882	24001	likely benign	24	472	likely benign	0.471	394	tolerated	0.393	275	low	0.274	ENST00000359271.4
rs756457861	20:46725721	20:46725721	T	C/A/T			-	SNP	dbSNP	Frequency~Cited~Phenotype_or_Disease~ExAC~TOPMed~gnomAD	pathogenic	stop gained	R/*	229	229		-			-			-			-			-			-		ENST00000359271.4
CM080542	20:46725721	20:46725721	HGMD_MUTATION	HGMD_MUTATION			-	SNP	HGMD-PUBLIC	Phenotype_or_Disease		coding sequence variant		229	229		-			-			-			-			-			-		ENST00000359271.4
COSM6224135	20:46725721	20:46725721	COSMIC_MUTATION	COSMIC_MUTATION			-	somatic SNV	COSMIC	Phenotype_or_Disease		coding sequence variant		229	229		-			-			-			-			-			-		ENST00000359271.4
COSM6450136	20:46725722	20:46725722	COSMIC_MUTATION	COSMIC_MUTATION			-	somatic SNV	COSMIC	Phenotype_or_Disease		coding sequence variant		229	229		-			-			-			-			-			-		ENST00000359271.4
rs1445834927	20:46725725	20:46725725	C	G/C			-	SNP	dbSNP	Frequency~gnomAD		missense variant	G/A	230	230	351	tolerated	0.35	184	benign	0.183	19001	likely benign	19	229	likely benign	0.228	250	tolerated	0.249	125	neutral	0.124	ENST00000359271.4
CM096016	20:46725727	20:46725727	HGMD_MUTATION	HGMD_MUTATION			-	SNP	HGMD-PUBLIC	Phenotype_or_Disease		coding sequence variant		231	231		-			-			-			-			-			-		ENST00000359271.4
rs146579504	20:46725727	20:46725727	G	C/G/T			-	SNP	dbSNP	Frequency~Cited~ESP~Phenotype_or_Disease~ExAC~TOPMed~gnomAD	pathogenic	missense variant	R/G	231	231	1	deleterious	0	997	probably damaging	0.996	24001	likely benign	24	624	likely disease causing	0.623	646	damaging	0.645	657	medium	0.656	ENST00000359271.4
rs146579504	20:46725727	20:46725727	T	C/G/T			-	SNP	dbSNP	Frequency~Cited~ESP~Phenotype_or_Disease~ExAC~TOPMed~gnomAD	pathogenic	missense variant	R/W	231	231	1	deleterious	0	1000	probably damaging	0.999	26001	likely benign	26	757	likely disease causing	0.756	768	damaging	0.767	897	medium	0.896	ENST00000359271.4
rs771028960	20:46725728	20:46725728	A	G/A			-	SNP	dbSNP	Frequency~Cited~Phenotype_or_Disease~ExAC~TOPMed~gnomAD	pathogenic	missense variant	R/Q	231	231	1	deleterious	0	997	probably damaging	0.996	34001	likely deleterious	34	753	likely disease causing	0.752	650	damaging	0.649	419	low	0.418	ENST00000359271.4
CM080541	20:46725728	20:46725728	HGMD_MUTATION	HGMD_MUTATION			-	SNP	HGMD-PUBLIC	Phenotype_or_Disease		coding sequence variant		231	231		-			-			-			-			-			-		ENST00000359271.4
COSM6588348	20:46725729	20:46725729	COSMIC_MUTATION	COSMIC_MUTATION			-	somatic SNV	COSMIC	Phenotype_or_Disease		coding sequence variant		231	231		-			-			-			-			-			-		ENST00000359271.4
rs190252962	20:46725733	20:46725733	C	A/C/G			-	SNP	dbSNP	Frequency~1000Genomes~Phenotype_or_Disease~TOPMed	uncertain significance	missense variant	T/P	233	233	11	deleterious	0.01	213	benign	0.212	20001	likely benign	20	554	likely disease causing	0.553	447	tolerated	0.446	762	medium	0.761	ENST00000359271.4
rs190252962	20:46725733	20:46725733	G	A/C/G			-	SNP	dbSNP	Frequency~1000Genomes~Phenotype_or_Disease~TOPMed	uncertain significance	missense variant	T/A	233	233	191	tolerated	0.19	2	benign	0.001	15001	likely benign	15	210	likely benign	0.209	256	tolerated	0.255	85	neutral	0.084	ENST00000359271.4
rs772325951	20:46725737	20:46725737	G	T/G			-	SNP	dbSNP	Frequency~ExAC~gnomAD		missense variant	V/G	234	234	1	deleterious	0	848	possibly damaging	0.847	28001	likely benign	28	808	likely disease causing	0.807	642	damaging	0.641	930	medium	0.929	ENST00000359271.4
COSM1734600	20:46725737	20:46725737	COSMIC_MUTATION	COSMIC_MUTATION			-	somatic SNV	COSMIC	Phenotype_or_Disease		coding sequence variant		234	234		-			-			-			-			-			-		ENST00000359271.4
rs917095064	20:46725739	20:46725739	A	G/A			-	SNP	dbSNP			missense variant	G/S	235	235	1	deleterious	0	1001	probably damaging	1	28001	likely benign	28	776	likely disease causing	0.775	679	damaging	0.678	809	medium	0.808	ENST00000359271.4
COSM4099047	20:46725740	20:46725740	COSMIC_MUTATION	COSMIC_MUTATION			-	somatic SNV	COSMIC	Phenotype_or_Disease		coding sequence variant		235	235		-			-			-			-			-			-		ENST00000359271.4
rs1373112349	20:46725741	20:46725741	-	C/-			-	deletion	dbSNP	Frequency~TOPMed		frameshift variant	G/X	235	235		-			-			-			-			-			-		ENST00000359271.4
rs1169889889	20:46725742	20:46725742	A	C/A			-	SNP	dbSNP	Frequency~TOPMed		missense variant	L/M	236	236	31	deleterious	0.03	998	probably damaging	0.997	25001	likely benign	25	444	likely benign	0.443	486	tolerated	0.485	495	low	0.494	ENST00000359271.4
rs775706911	20:46725743	20:46725743	A	T/A			-	SNP	dbSNP	Frequency~ExAC~gnomAD		missense variant	L/Q	236	236	1	deleterious	0	998	probably damaging	0.997	29001	likely benign	29	727	likely disease causing	0.726	681	damaging	0.68	954	high	0.953	ENST00000359271.4
rs1463765996	20:46725745	20:46725745	A	G/A			-	SNP	dbSNP	Frequency~gnomAD		missense variant	G/R	237	237	11	deleterious	0.01	1000	probably damaging	0.999	34001	likely deleterious	34	738	likely disease causing	0.737	711	damaging	0.71	963	high	0.962	ENST00000359271.4
rs761633200	20:46725748	20:46725748	G	C/G			-	SNP	dbSNP	Frequency~Phenotype_or_Disease~ExAC~gnomAD	likely pathogenic	missense variant	L/V	238	238	1	deleterious	0	996	probably damaging	0.995	25001	likely benign	25	611	likely disease causing	0.61	572	damaging	0.571	657	medium	0.656	ENST00000359271.4
rs763372108	20:46725751	20:46725751	A	G/A			-	SNP	dbSNP	Frequency~ExAC~TOPMed~gnomAD		missense variant	V/M	239	239	1	deleterious	0	1001	probably damaging	1	32001	likely deleterious	32	635	likely disease causing	0.634	544	damaging	0.543	251	low	0.25	ENST00000359271.4
rs377745566	20:46725758	20:46725758	G	T/G			-	SNP	dbSNP	Frequency~gnomAD		missense variant	F/C	241	241	11	deleterious	0.01	962	probably damaging	0.961	28001	likely benign	28	669	likely disease causing	0.668	711	damaging	0.71	913	medium	0.912	ENST00000359271.4
COSM1412216	20:46725759	20:46725759	COSMIC_MUTATION	COSMIC_MUTATION			-	somatic SNV	COSMIC	Phenotype_or_Disease		coding sequence variant		241	241		-			-			-			-			-			-		ENST00000359271.4
COSM3547318	20:46725759	20:46725759	COSMIC_MUTATION	COSMIC_MUTATION			-	somatic SNV	COSMIC	Phenotype_or_Disease		coding sequence variant		241	241		-			-			-			-			-			-		ENST00000359271.4
rs1383389382	20:46725760	20:46725760	T	C/T			-	SNP	dbSNP	Frequency~gnomAD		stop gained	Q/*	242	242		-			-			-			-			-			-		ENST00000359271.4
rs1434246419	20:46725763	20:46725763	A	C/A/T			-	SNP	dbSNP	Frequency~TOPMed~gnomAD		missense variant	Q/K	243	243	1	deleterious	0	999	probably damaging	0.998	25001	likely benign	25	908	likely disease causing	0.907	829	damaging	0.828	978	high	0.977	ENST00000359271.4
rs1434246419	20:46725763	20:46725763	T	C/A/T			-	SNP	dbSNP	Frequency~TOPMed~gnomAD		stop gained	Q/*	243	243		-			-			-			-			-			-		ENST00000359271.4
rs864309481	20:46725766	20:46725766-46725769	-	CTAA/-			-	deletion	dbSNP	Cited~Phenotype_or_Disease	pathogenic	frameshift variant	LT/X	244	244-245		-			-			-			-			-			-		ENST00000359271.4
CD080901	20:46725767	20:46725767	HGMD_MUTATION	HGMD_MUTATION			-	deletion	HGMD-PUBLIC	Phenotype_or_Disease		coding sequence variant		244	244		-			-			-			-			-			-		ENST00000359271.4
rs564317065	20:46725773	20:46725773	A	G/A	A	0.000199681	< 0.001	SNP	dbSNP	Frequency~1000Genomes~Cited~Phenotype_or_Disease~ExAC~gnomAD	pathogenic	missense variant	G/E	246	246	1	deleterious	0	1001	probably damaging	1	32001	likely deleterious	32	921	likely disease causing	0.92	895	damaging	0.894	996	high	0.995	ENST00000359271.4
CM080546	20:46725773	20:46725773	HGMD_MUTATION	HGMD_MUTATION			-	SNP	HGMD-PUBLIC	Phenotype_or_Disease		coding sequence variant		246	246		-			-			-			-			-			-		ENST00000359271.4
rs1238405484	20:46725775	20:46725775	A	C/A			-	SNP	dbSNP	Frequency~TOPMed		missense variant	Q/K	247	247	1	deleterious	0	808	possibly damaging	0.807	25001	likely benign	25	715	likely disease causing	0.714	611	damaging	0.61	921	medium	0.92	ENST00000359271.4
rs1308731656	20:46725776	20:46725776	G	A/G			-	SNP	dbSNP	Frequency~gnomAD		missense variant	Q/R	247	247	1	deleterious	0	984	probably damaging	0.983	29001	likely benign	29	814	likely disease causing	0.813	638	damaging	0.637	874	medium	0.873	ENST00000359271.4
COSM4727034	20:46725779	20:46725779	COSMIC_MUTATION	COSMIC_MUTATION			-	somatic SNV	COSMIC	Phenotype_or_Disease		coding sequence variant		248	248		-			-			-			-			-			-		ENST00000359271.4
rs531533787	20:46725782	20:46725782	G	A/G	G	0.000199681	< 0.001	SNP	dbSNP	Frequency~1000Genomes~ExAC~TOPMed~gnomAD		missense variant	N/S	249	249	1	deleterious	0	993	probably damaging	0.992	25001	likely benign	25	522	likely disease causing	0.521	369	tolerated	0.368	189	neutral	0.188	ENST00000359271.4
COSM6781310	20:46725783	20:46725783	COSMIC_MUTATION	COSMIC_MUTATION			-	somatic SNV	COSMIC	Phenotype_or_Disease		coding sequence variant		249	249		-			-			-			-			-			-		ENST00000359271.4
rs759243623	20:46725784	20:46725784	A	G/A			-	SNP	dbSNP	Frequency~ExAC~TOPMed~gnomAD		missense variant	V/M	250	250	1	deleterious	0	988	probably damaging	0.987	29001	likely benign	29	671	likely disease causing	0.67	587	damaging	0.586	682	medium	0.681	ENST00000359271.4
COSM6887570	20:46725784	20:46725784	COSMIC_MUTATION	COSMIC_MUTATION			-	somatic SNV	COSMIC	Phenotype_or_Disease		coding sequence variant		250	250		-			-			-			-			-			-		ENST00000359271.4
CM095397	20:46725792	20:46725792	HGMD_MUTATION	HGMD_MUTATION			-	SNP	HGMD-PUBLIC	Phenotype_or_Disease		coding sequence variant		252	252		-			-			-			-			-			-		ENST00000359271.4
rs864309478	20:46725792	20:46725792	A	C/A			-	SNP	dbSNP	Cited~Phenotype_or_Disease	pathogenic	stop gained	C/*	252	252		-			-			-			-			-			-		ENST00000359271.4
rs752297113	20:46725796	20:46725796	A	G/A			-	SNP	dbSNP	Frequency~ExAC~gnomAD		missense variant	A/T	254	254	1	deleterious	0	1000	probably damaging	0.999	28001	likely benign	28	637	likely disease causing	0.636	666	damaging	0.665	804	medium	0.803	ENST00000359271.4
COSM4099048	20:46725796	20:46725796	COSMIC_MUTATION	COSMIC_MUTATION			-	somatic SNV	COSMIC	Phenotype_or_Disease		coding sequence variant		254	254		-			-			-			-			-			-		ENST00000359271.4
rs1341502906	20:46725797	20:46725797-46725798	-	CC/-			-	deletion	dbSNP	Frequency~TOPMed		frameshift variant	A/X	254	254		-			-			-			-			-			-		ENST00000359271.4
rs1230237775	20:46725811	20:46725811	C	A/C			-	SNP	dbSNP	Frequency~TOPMed		missense variant	S/R	259	259	711	tolerated	0.71	1	benign	0	9001	likely benign	9	112	likely benign	0.111	100	tolerated	0.099	16	neutral	0.015	ENST00000359271.4
rs372561968	20:46725817	20:46725817	A	G/A	A	0.000199681	< 0.001	SNP	dbSNP	Frequency~1000Genomes~ESP~Phenotype_or_Disease~ExAC~TOPMed~gnomAD	uncertain significance	missense variant	V/I	261	261	11	deleterious	0.01	892	possibly damaging	0.891	24001	likely benign	24	385	likely benign	0.384	476	tolerated	0.475	515	low	0.514	ENST00000359271.4
rs778938771	20:46725818	20:46725818	C	T/C			-	SNP	dbSNP	Frequency~ExAC~gnomAD		missense variant	V/A	261	261	1	deleterious	0	938	probably damaging	0.937	24001	likely benign	24	454	likely benign	0.453	352	tolerated	0.351	194	neutral	0.193	ENST00000359271.4
rs745895925	20:46725820	20:46725820	A	G/A			-	SNP	dbSNP	Frequency~ExAC~gnomAD		missense variant	G/S	262	262	1	deleterious	0	1001	probably damaging	1	25001	likely benign	25	785	likely disease causing	0.784	853	damaging	0.852	945	high	0.944	ENST00000359271.4
rs1420883105	20:46725821	20:46725821	T	G/T			-	SNP	dbSNP			missense variant	G/V	262	262	1	deleterious	0	1001	probably damaging	1	25001	likely benign	25	826	likely disease causing	0.825	883	damaging	0.882	977	high	0.976	ENST00000359271.4
rs758500354	20:46725827	20:46725827	G	A/G			-	SNP	dbSNP	Frequency~ExAC~TOPMed~gnomAD		missense variant	H/R	264	264	381	tolerated	0.38	1	benign	0	7001	likely benign	7	208	likely benign	0.207	149	tolerated	0.148	23	neutral	0.022	ENST00000359271.4
rs863223731	20:46725830	20:46725830	A	G/A/C			-	SNP	dbSNP	Frequency~Phenotype_or_Disease~TOPMed~gnomAD	likely benign	missense variant	G/E	265	265	41	deleterious	0.04	18	benign	0.017	20001	likely benign	20	166	likely benign	0.165	292	tolerated	0.291	272	low	0.271	ENST00000359271.4
rs863223731	20:46725830	20:46725830	C	G/A/C			-	SNP	dbSNP	Frequency~Phenotype_or_Disease~TOPMed~gnomAD	likely benign	missense variant	G/A	265	265	61	tolerated	0.06	11	benign	0.01	17001	likely benign	17	138	likely benign	0.137	303	tolerated	0.302	218	low	0.217	ENST00000359271.4
rs369484751	20:46725833	20:46725833	A	G/A/T			-	SNP	dbSNP	Frequency~ESP~Phenotype_or_Disease~ExAC~TOPMed~gnomAD	uncertain significance	missense variant	G/E	266	266	21	deleterious	0.02	26	benign	0.025	20001	likely benign	20	150	likely benign	0.149	153	tolerated	0.152	251	low	0.25	ENST00000359271.4
rs369484751	20:46725833	20:46725833	T	G/A/T			-	SNP	dbSNP	Frequency~ESP~Phenotype_or_Disease~ExAC~TOPMed~gnomAD	uncertain significance	missense variant	G/V	266	266	1	deleterious	0	777	possibly damaging	0.776	22001	likely benign	22	294	likely benign	0.293	332	tolerated	0.331	422	low	0.421	ENST00000359271.4
rs1432913098	20:46725835	20:46725835	A	T/A			-	SNP	dbSNP			missense variant	S/T	267	267	61	tolerated	0.06	92	benign	0.091	22001	likely benign	22	274	likely benign	0.273	377	tolerated	0.376	358	low	0.357	ENST00000359271.4
rs865957995	20:46725841	20:46725841-46725843	CTT	GCC/CTT			-	substitution	dbSNP			missense variant	A/L	269	269	1	deleterious	0	393	benign	0.392		-			-			-			-		ENST00000359271.4
COSM6781311	20:46725841	20:46725841	COSMIC_MUTATION	COSMIC_MUTATION			-	somatic SNV	COSMIC	Phenotype_or_Disease		coding sequence variant		269	269		-			-			-			-			-			-		ENST00000359271.4
COSM3294735	20:46725843	20:46725843	COSMIC_MUTATION	COSMIC_MUTATION			-	somatic SNV	COSMIC	Phenotype_or_Disease		coding sequence variant		269	269		-			-			-			-			-			-		ENST00000359271.4
rs749220947	20:46725844	20:46725844	A	G/A/T			-	SNP	dbSNP	Frequency~ExAC~TOPMed~gnomAD		missense variant	V/M	270	270	51	tolerated	0.05	177	benign	0.176	16001	likely benign	16	230	likely benign	0.229	209	tolerated	0.208	105	neutral	0.104	ENST00000359271.4
rs749220947	20:46725844	20:46725844	T	G/A/T			-	SNP	dbSNP	Frequency~ExAC~TOPMed~gnomAD		missense variant	V/L	270	270	181	tolerated	0.18	48	benign	0.047	14001	likely benign	14	239	likely benign	0.238	165	tolerated	0.164	31	neutral	0.03	ENST00000359271.4
COSM303227	20:46725844	20:46725844	COSMIC_MUTATION	COSMIC_MUTATION			-	somatic SNV	COSMIC	Phenotype_or_Disease		coding sequence variant		270	270		-			-			-			-			-			-		ENST00000359271.4
COSM1027498	20:46725847	20:46725847	COSMIC_MUTATION	COSMIC_MUTATION			-	somatic SNV	COSMIC	Phenotype_or_Disease		coding sequence variant		271	271		-			-			-			-			-			-		ENST00000359271.4
rs1265441758	20:46725851	20:46725851	T	C/T			-	SNP	dbSNP	Frequency~gnomAD		missense variant	A/V	272	272	1	deleterious	0	876	possibly damaging	0.875	24001	likely benign	24	595	likely disease causing	0.594	572	damaging	0.571	562	medium	0.561	ENST00000359271.4
rs1215711384	20:46725854	20:46725854	T	C/T			-	SNP	dbSNP	Frequency~gnomAD		missense variant	S/F	273	273	1	deleterious	0	976	probably damaging	0.975	23001	likely benign	23	740	likely disease causing	0.739	729	damaging	0.728	977	high	0.976	ENST00000359271.4
rs946064864	20:46725856	20:46725856	A	G/A/C			-	SNP	dbSNP	Frequency~TOPMed~gnomAD		missense variant	V/M	274	274	21	deleterious	0.02	274	benign	0.273	23001	likely benign	23	383	likely benign	0.382	375	tolerated	0.374	654	medium	0.653	ENST00000359271.4
rs946064864	20:46725856	20:46725856	C	G/A/C			-	SNP	dbSNP	Frequency~TOPMed~gnomAD		missense variant	V/L	274	274	101	tolerated	0.1	134	benign	0.133	22001	likely benign	22	328	likely benign	0.327	270	tolerated	0.269	431	low	0.43	ENST00000359271.4
COSM6160067	20:46725856	20:46725856	COSMIC_MUTATION	COSMIC_MUTATION			-	somatic SNV	COSMIC	Phenotype_or_Disease		coding sequence variant		274	274		-			-			-			-			-			-		ENST00000359271.4
COSM299005	20:46725861	20:46725861	COSMIC_MUTATION	COSMIC_MUTATION			-	somatic SNV	COSMIC	Phenotype_or_Disease		coding sequence variant		275	275		-			-			-			-			-			-		ENST00000359271.4
rs760309737	20:46725862	20:46725862	A	C/A/T			-	SNP	dbSNP	Frequency~ExAC~TOPMed~gnomAD		missense variant	L/I	276	276	51	tolerated	0.05	750	possibly damaging	0.749	23001	likely benign	23	298	likely benign	0.297	359	tolerated	0.358	234	low	0.233	ENST00000359271.4
rs760309737	20:46725862	20:46725862	T	C/A/T			-	SNP	dbSNP	Frequency~ExAC~TOPMed~gnomAD		missense variant	L/F	276	276	111	tolerated	0.11	138	benign	0.137	22001	likely benign	22	318	likely benign	0.317	342	tolerated	0.341	385	low	0.384	ENST00000359271.4
rs1224071765	20:46725863	20: between 46725863 & 46725864	TG	-/TG			-	insertion	dbSNP	Frequency~TOPMed		frameshift variant	L/LX	276	276		-			-			-			-			-			-		ENST00000359271.4
rs1000399273	20:46725866	20:46725866	C	G/C			-	SNP	dbSNP			missense variant	G/A	277	277	1	deleterious	0	967	probably damaging	0.966	24001	likely benign	24	607	likely disease causing	0.606	551	damaging	0.55	662	medium	0.661	ENST00000359271.4
COSM1412217	20:46725867	20:46725867	COSMIC_MUTATION	COSMIC_MUTATION			-	somatic SNV	COSMIC	Phenotype_or_Disease		coding sequence variant		277	277		-			-			-			-			-			-		ENST00000359271.4
rs867528850	20:46725868	20:46725868	A	G/A			-	SNP	dbSNP	Frequency~gnomAD		missense variant	A/T	278	278	91	tolerated	0.09	10	benign	0.009	17001	likely benign	17	193	likely benign	0.192	359	tolerated	0.358	216	low	0.215	ENST00000359271.4
COSM4727035	20:46725871	20:46725871	COSMIC_MUTATION	COSMIC_MUTATION			-	somatic SNV	COSMIC	Phenotype_or_Disease		coding sequence variant		279	279		-			-			-			-			-			-		ENST00000359271.4
COSM6558845	20:46725871	20:46725871	COSMIC_MUTATION	COSMIC_MUTATION			-	somatic SNV	COSMIC	Phenotype_or_Disease		coding sequence variant		279	279		-			-			-			-			-			-		ENST00000359271.4
rs1429816232	20:46725874	20:46725874	T	A/T			-	SNP	dbSNP	Frequency~gnomAD		stop gained	K/*	280	280		-			-			-			-			-			-		ENST00000359271.4
rs907333627	20:46725878	20:46725878	C	T/C			-	SNP	dbSNP	Frequency~TOPMed		missense variant	V/A	281	281	1	deleterious	0	611	possibly damaging	0.61	27001	likely benign	27	625	likely disease causing	0.624	436	tolerated	0.435	685	medium	0.684	ENST00000359271.4
CM1210986	20:46725884	20:46725884	HGMD_MUTATION	HGMD_MUTATION			-	SNP	HGMD-PUBLIC	Phenotype_or_Disease		coding sequence variant		283	283		-			-			-			-			-			-		ENST00000359271.4
rs145994112	20:46725884	20:46725884	A	C/A/G			-	SNP	dbSNP	Frequency~ESP~Phenotype_or_Disease~ExAC~TOPMed~gnomAD	uncertain significance	missense variant	A/D	283	283	1	deleterious	0	692	possibly damaging	0.691	22001	likely benign	22	531	likely disease causing	0.53	720	damaging	0.719	944	high	0.943	ENST00000359271.4
rs145994112	20:46725884	20:46725884	G	C/A/G			-	SNP	dbSNP	Frequency~ESP~Phenotype_or_Disease~ExAC~TOPMed~gnomAD	uncertain significance	missense variant	A/G	283	283	121	tolerated	0.12	493	possibly damaging	0.492	21001	likely benign	21	300	likely benign	0.299	390	tolerated	0.389	334	low	0.333	ENST00000359271.4
rs765689972	20:46725887	20:46725887	A	C/A/T			-	SNP	dbSNP	Frequency~ExAC~TOPMed~gnomAD		missense variant	T/N	284	284	1	deleterious	0	937	probably damaging	0.936	23001	likely benign	23	713	likely disease causing	0.712	755	damaging	0.754	933	high	0.932	ENST00000359271.4
rs765689972	20:46725887	20:46725887	T	C/A/T			-	SNP	dbSNP	Frequency~ExAC~TOPMed~gnomAD		missense variant	T/I	284	284	1	deleterious	0	937	probably damaging	0.936	24001	likely benign	24	762	likely disease causing	0.761	656	damaging	0.655	723	medium	0.722	ENST00000359271.4
COSM443944	20:46725890	20:46725890	COSMIC_MUTATION	COSMIC_MUTATION			-	somatic SNV	COSMIC	Phenotype_or_Disease		coding sequence variant		285	285		-			-			-			-			-			-		ENST00000359271.4
rs750936728	20:46725893	20:46725893	T	C/T			-	SNP	dbSNP	Frequency~ExAC~gnomAD		missense variant	T/I	286	286	471	tolerated	0.47	2	benign	0.001	2001	likely benign	2	145	likely benign	0.144	94	tolerated	0.093	9	neutral	0.008	ENST00000359271.4
rs780058786	20:46725895	20:46725895	A	G/A			-	SNP	dbSNP	Frequency~Phenotype_or_Disease~ExAC~TOPMed~gnomAD	uncertain significance	missense variant	A/T	287	287	1	deleterious	0	978	probably damaging	0.977	27001	likely benign	27	624	likely disease causing	0.623	625	damaging	0.624	789	medium	0.788	ENST00000359271.4
COSM400600	20:46725899	20:46725899	COSMIC_MUTATION	COSMIC_MUTATION			-	somatic SNV	COSMIC	Phenotype_or_Disease		coding sequence variant		288	288		-			-			-			-			-			-		ENST00000359271.4
COSM5934048	20:46725900	20:46725900	COSMIC_MUTATION	COSMIC_MUTATION			-	somatic SNV	COSMIC	Phenotype_or_Disease		coding sequence variant		288	288		-			-			-			-			-			-		ENST00000359271.4
COSM384792	20:46725901	20:46725901	COSMIC_MUTATION	COSMIC_MUTATION			-	somatic SNV	COSMIC	Phenotype_or_Disease		coding sequence variant		289	289		-			-			-			-			-			-		ENST00000359271.4
COSM4913770	20:46725902	20:46725902	COSMIC_MUTATION	COSMIC_MUTATION			-	somatic SNV	COSMIC	Phenotype_or_Disease		coding sequence variant		289	289		-			-			-			-			-			-		ENST00000359271.4
rs1295887310	20:46725907	20:46725907	A	G/A			-	SNP	dbSNP	Frequency~TOPMed		missense variant	V/M	291	291	11	deleterious	0.01	988	probably damaging	0.987	28001	likely benign	28	522	likely disease causing	0.521	544	damaging	0.543	393	low	0.392	ENST00000359271.4
rs1346555293	20:46725911	20:46725911	G	A/G			-	SNP	dbSNP	Frequency~gnomAD		missense variant	D/G	292	292	1	deleterious	0	990	probably damaging	0.989	29001	likely benign	29	913	likely disease causing	0.912	783	damaging	0.782	876	medium	0.875	ENST00000359271.4
rs777604168	20:46725912	20:46725912	A	C/A			-	SNP	dbSNP	Frequency~Phenotype_or_Disease~ExAC~TOPMed~gnomAD	uncertain significance	missense variant	D/E	292	292	31	deleterious	0.03	667	possibly damaging	0.666	24001	likely benign	24	626	likely disease causing	0.625	596	damaging	0.595	703	medium	0.702	ENST00000359271.4
rs539783215	20:46725913	20:46725913	T	C/T	T	0.000199681	< 0.001	SNP	dbSNP	Frequency~1000Genomes~ExAC~gnomAD		missense variant	R/C	293	293	1	deleterious	0	981	probably damaging	0.98	29001	likely benign	29	738	likely disease causing	0.737	801	damaging	0.8	962	high	0.961	ENST00000359271.4
COSM4900768	20:46725913	20:46725913	COSMIC_MUTATION	COSMIC_MUTATION			-	somatic SNV	COSMIC	Phenotype_or_Disease		coding sequence variant		293	293		-			-			-			-			-			-		ENST00000359271.4
rs770882223	20:46725914	20:46725914	A	G/A			-	SNP	dbSNP	Frequency~Phenotype_or_Disease~ExAC~TOPMed~gnomAD	uncertain significance	missense variant	R/H	293	293	461	tolerated	0.46	361	benign	0.36	22001	likely benign	22	446	likely benign	0.445	530	damaging	0.529	777	medium	0.776	ENST00000359271.4
rs1054884445	20:46725917	20:46725917	T	C/T			-	SNP	dbSNP	Frequency~TOPMed		missense variant	A/V	294	294	1001	tolerated	1	8	benign	0.007	14001	likely benign	14	124	likely benign	0.123	138	tolerated	0.137	51	neutral	0.05	ENST00000359271.4
COSM7239646	20:46725919	20:46725919	COSMIC_MUTATION	COSMIC_MUTATION			-	somatic SNV	COSMIC	Phenotype_or_Disease		coding sequence variant		295	295		-			-			-			-			-			-		ENST00000359271.4
COSM3963627	20:46725920	20:46725920	COSMIC_MUTATION	COSMIC_MUTATION			-	somatic SNV	COSMIC	Phenotype_or_Disease		coding sequence variant		295	295		-			-			-			-			-			-		ENST00000359271.4
rs552106000	20:46725922	20:46725922	T	C/T			-	SNP	dbSNP	Frequency~TOPMed~gnomAD		missense variant	R/C	296	296	1	deleterious	0	999	probably damaging	0.998	32001	likely deleterious	32	850	likely disease causing	0.849	859	damaging	0.858	995	high	0.994	ENST00000359271.4
rs558025597	20:46725923	20:46725923	A	G/A/C	A	0.000199681	< 0.001	SNP	dbSNP	Frequency~1000Genomes~ExAC~TOPMed~gnomAD		missense variant	R/H	296	296	1	deleterious	0	999	probably damaging	0.998	32001	likely deleterious	32	827	likely disease causing	0.826	853	damaging	0.852	995	high	0.994	ENST00000359271.4
rs558025597	20:46725923	20:46725923	C	G/A/C	A	0.000199681	< 0.001	SNP	dbSNP	Frequency~1000Genomes~ExAC~TOPMed~gnomAD		missense variant	R/P	296	296	11	deleterious	0.01	644	possibly damaging	0.643	31001	likely deleterious	31	774	likely disease causing	0.773	789	damaging	0.788	962	high	0.961	ENST00000359271.4
rs771702107	20:46725935	20:46725935	G	T/G			-	SNP	dbSNP	Frequency~ExAC~TOPMed~gnomAD		missense variant	L/W	300	300	1	deleterious	0	1001	probably damaging	1	27001	likely benign	27	760	likely disease causing	0.759	854	damaging	0.853	978	high	0.977	ENST00000359271.4
rs1269792513	20:46725941	20:46725941	G	C/G			-	SNP	dbSNP	Frequency~gnomAD		missense variant	A/G	302	302	321	tolerated	0.32	273	benign	0.272	18001	likely benign	18	205	likely benign	0.204	179	tolerated	0.178	113	neutral	0.112	ENST00000359271.4
rs1469456007	20:46725947	20:46725947	A	G/A			-	SNP	dbSNP	Frequency~TOPMed~gnomAD		missense variant	C/Y	304	304	1	deleterious	0	898	possibly damaging	0.897	27001	likely benign	27	458	likely benign	0.457	430	tolerated	0.429	625	medium	0.624	ENST00000359271.4
rs774901876	20:46725948	20:46725948	G	T/G			-	SNP	dbSNP	Frequency~ExAC~TOPMed~gnomAD		missense variant	C/W	304	304	1	deleterious	0	964	probably damaging	0.963	25001	likely benign	25	611	likely disease causing	0.61	512	damaging	0.511	864	medium	0.863	ENST00000359271.4
rs1488832954	20:46725949	20:46725949	A	G/A			-	SNP	dbSNP	Frequency~TOPMed		missense variant	A/T	305	305	411	tolerated	0.41	22	benign	0.021	22001	likely benign	22	213	likely benign	0.212	313	tolerated	0.312	242	low	0.241	ENST00000359271.4
COSM1713590	20:46725950	20:46725950	COSMIC_MUTATION	COSMIC_MUTATION			-	somatic SNV	COSMIC	Phenotype_or_Disease		coding sequence variant		305	305		-			-			-			-			-			-		ENST00000359271.4
rs767671973	20:46725955	20:46725955	G	A/G			-	SNP	dbSNP			missense variant	M/V	307	307	1	deleterious	0	871	possibly damaging	0.87	25001	likely benign	25	646	likely disease causing	0.645	547	damaging	0.546	662	medium	0.661	ENST00000359271.4
rs768142427	20:46725956	20:46725956	A	T/A			-	SNP	dbSNP	Frequency~Phenotype_or_Disease~ExAC~TOPMed~gnomAD	uncertain significance	missense variant	M/K	307	307	1	deleterious	0	853	possibly damaging	0.852	28001	likely benign	28	878	likely disease causing	0.877	708	damaging	0.707	975	high	0.974	ENST00000359271.4
COSM7164407	20:46725957	20:46725957	COSMIC_MUTATION	COSMIC_MUTATION			-	somatic SNV	COSMIC	Phenotype_or_Disease		coding sequence variant		307	307		-			-			-			-			-			-		ENST00000359271.4
rs776373143	20:46725959	20:46725959	T	C/T			-	SNP	dbSNP	Frequency~ExAC~gnomAD		missense variant	A/V	308	308	21	deleterious	0.02	576	possibly damaging	0.575	23001	likely benign	23	365	likely benign	0.364	363	tolerated	0.362	436	low	0.435	ENST00000359271.4
rs765602345	20:46725961	20:46725961	G	C/G/T			-	SNP	dbSNP	Frequency~ExAC~gnomAD		missense variant	L/V	309	309	921	tolerated	0.92	290	benign	0.289	14001	likely benign	14	312	likely benign	0.311	166	tolerated	0.165	161	neutral	0.16	ENST00000359271.4
rs763521707	20:46725965	20:46725965	T	C/T			-	SNP	dbSNP	Frequency~Phenotype_or_Disease~ExAC~TOPMed~gnomAD	uncertain significance	missense variant	S/F	310	310	1	deleterious	0	858	possibly damaging	0.857	22001	likely benign	22	544	likely disease causing	0.543	527	damaging	0.526	709	medium	0.708	ENST00000359271.4
COSM3389804	20:46725965	20:46725965	COSMIC_MUTATION	COSMIC_MUTATION			-	somatic SNV	COSMIC	Phenotype_or_Disease		coding sequence variant		310	310		-			-			-			-			-			-		ENST00000359271.4
COSM4922763	20:46725965	20:46725965	COSMIC_MUTATION	COSMIC_MUTATION			-	somatic SNV	COSMIC	Phenotype_or_Disease		coding sequence variant		310	310		-			-			-			-			-			-		ENST00000359271.4
rs139932041	20:46725967	20:46725967	A	G/A	A	0.000599042	< 0.001	SNP	dbSNP	Frequency~1000Genomes~ESP~Phenotype_or_Disease~ExAC~TOPMed~gnomAD	uncertain significance	missense variant	V/I	311	311	81	tolerated	0.08	25	benign	0.024	21001	likely benign	21	141	likely benign	0.14	186	tolerated	0.185	241	low	0.24	ENST00000359271.4
COSM4099049	20:46725967	20:46725967	COSMIC_MUTATION	COSMIC_MUTATION			-	somatic SNV	COSMIC	Phenotype_or_Disease		coding sequence variant		311	311		-			-			-			-			-			-		ENST00000359271.4
rs1296860833	20:46725974	20:46725974	A	G/A			-	SNP	dbSNP	Frequency~gnomAD		missense variant	G/D	313	313	81	tolerated	0.08	892	possibly damaging	0.891	23001	likely benign	23	469	likely benign	0.468	524	damaging	0.523	845	medium	0.844	ENST00000359271.4
rs781230863	20:46725985	20:46725985	A	G/A			-	SNP	dbSNP	Frequency~Phenotype_or_Disease~ExAC~TOPMed~gnomAD	uncertain significance	missense variant	V/I	317	317	41	deleterious	0.04	776	possibly damaging	0.775	23001	likely benign	23	265	likely benign	0.264	332	tolerated	0.331	271	low	0.27	ENST00000359271.4
rs113404822	20:46725986	20:46725986	C	T/C			-	SNP	dbSNP			missense variant	V/A	317	317	31	deleterious	0.03	312	benign	0.311	23001	likely benign	23	384	likely benign	0.383	220	tolerated	0.219	254	low	0.253	ENST00000359271.4
rs752973367	20:46725988	20:46725988	G	A/G			-	SNP	dbSNP	Frequency~ExAC~gnomAD		missense variant	S/G	318	318	41	deleterious	0.04	16	benign	0.015	22001	likely benign	22	150	likely benign	0.149	293	tolerated	0.292	327	low	0.326	ENST00000359271.4
rs143235900	20:46725989	20:46725989	A	G/A			-	SNP	dbSNP	Frequency~ESP~TOPMed~gnomAD		missense variant	S/N	318	318	541	tolerated	0.54	436	benign	0.435	22001	likely benign	22	318	likely benign	0.317	371	tolerated	0.37	337	low	0.336	ENST00000359271.4
COSM3547319	20:46725989	20:46725989	COSMIC_MUTATION	COSMIC_MUTATION			-	somatic SNV	COSMIC	Phenotype_or_Disease		coding sequence variant		318	318		-			-			-			-			-			-		ENST00000359271.4
COSM4390350	20:46725996	20:46725996	COSMIC_MUTATION	COSMIC_MUTATION			-	somatic SNV	COSMIC	Phenotype_or_Disease		coding sequence variant		320	320		-			-			-			-			-			-		ENST00000359271.4
rs372596900	20:46725997	20:46725997	A	G/A	A	0.000798722	< 0.001	SNP	dbSNP	Frequency~1000Genomes~ESP~Phenotype_or_Disease~ExAC~TOPMed~gnomAD	uncertain significance	missense variant	V/M	321	321	101	tolerated	0.1	147	benign	0.146	20001	likely benign	20	247	likely benign	0.246	287	tolerated	0.286	365	low	0.364	ENST00000359271.4
rs587776599	20:46725997	20:46725997	-	G/-			-	deletion	dbSNP	Cited~Phenotype_or_Disease	pathogenic	frameshift variant	V/X	321	321		-			-			-			-			-			-		ENST00000359271.4
CD061473	20:46725997	20:46725997	HGMD_MUTATION	HGMD_MUTATION			-	deletion	HGMD-PUBLIC	Phenotype_or_Disease		coding sequence variant		321	321		-			-			-			-			-			-		ENST00000359271.4
COSM1027499	20:46725997	20:46725997	COSMIC_MUTATION	COSMIC_MUTATION			-	somatic SNV	COSMIC	Phenotype_or_Disease		coding sequence variant		321	321		-			-			-			-			-			-		ENST00000359271.4
rs886056726	20:46726001	20:46726001	T	C/T			-	SNP	dbSNP	Phenotype_or_Disease	uncertain significance	missense variant	P/L	322	322	231	tolerated	0.23	523	possibly damaging	0.522	23001	likely benign	23	402	likely benign	0.401	604	damaging	0.603	380	low	0.379	ENST00000359271.4
rs780060333	20:46726004	20:46726004	C	T/C			-	SNP	dbSNP	Frequency~ExAC~gnomAD		missense variant	M/T	323	323	111	tolerated	0.11	323	benign	0.322	22001	likely benign	22	352	likely benign	0.351	337	tolerated	0.336	254	low	0.253	ENST00000359271.4
rs746460509	20:46726005	20:46726005	A	G/A			-	SNP	dbSNP	Frequency~ExAC~gnomAD		missense variant	M/I	323	323	141	tolerated	0.14	13	benign	0.012	22001	likely benign	22	248	likely benign	0.247	316	tolerated	0.315	156	neutral	0.155	ENST00000359271.4
COSM6093471	20:46726006	20:46726006	COSMIC_MUTATION	COSMIC_MUTATION			-	somatic SNV	COSMIC	Phenotype_or_Disease		coding sequence variant		324	324		-			-			-			-			-			-		ENST00000359271.4
rs984687830	20:46726010	20:46726010	T	C/T			-	SNP	dbSNP	Frequency~gnomAD		missense variant	S/L	325	325	651	tolerated	0.65	88	benign	0.087	15001	likely benign	15	271	likely benign	0.27	434	tolerated	0.433	391	low	0.39	ENST00000359271.4
rs1445963609	20:46726012	20:46726012	C	G/C			-	SNP	dbSNP	Frequency~gnomAD		missense variant	G/R	326	326	451	tolerated	0.45	648	possibly damaging	0.647	22001	likely benign	22	404	likely benign	0.403	472	tolerated	0.471	584	medium	0.583	ENST00000359271.4
rs1366164834	20:46726013	20:46726013	A	G/A			-	SNP	dbSNP	Frequency~TOPMed~gnomAD		missense variant	G/D	326	326	551	tolerated	0.55	463	possibly damaging	0.462	22001	likely benign	22	402	likely benign	0.401	405	tolerated	0.404	454	low	0.453	ENST00000359271.4
COSM4099050	20:46726015	20:46726015	COSMIC_MUTATION	COSMIC_MUTATION			-	somatic SNV	COSMIC	Phenotype_or_Disease		coding sequence variant		327	327		-			-			-			-			-			-		ENST00000359271.4
rs768213237	20:46726020	20:46726020	A	C/A			-	SNP	dbSNP	Frequency~ExAC~gnomAD		missense variant	S/R	328	328	461	tolerated	0.46	626	possibly damaging	0.625	21001	likely benign	21	276	likely benign	0.275	355	tolerated	0.354	171	neutral	0.17	ENST00000359271.4
rs776212501	20:46726022	20:46726022	A	G/A			-	SNP	dbSNP	Frequency~ExAC~gnomAD		missense variant	C/Y	329	329	1	deleterious	0	986	probably damaging	0.985	28001	likely benign	28	546	likely disease causing	0.545	741	damaging	0.74	868	medium	0.867	ENST00000359271.4
COSM6558846	20:46726026	20:46726026	COSMIC_MUTATION	COSMIC_MUTATION			-	somatic SNV	COSMIC	Phenotype_or_Disease		coding sequence variant		330	330		-			-			-			-			-			-		ENST00000359271.4
COSM6781305	20:46726028	20:46726028	COSMIC_MUTATION	COSMIC_MUTATION			-	somatic SNV	COSMIC	Phenotype_or_Disease		coding sequence variant		331	331		-			-			-			-			-			-		ENST00000359271.4
rs1321584531	20:46726030	20:46726030	T	G/T			-	SNP	dbSNP	Frequency~TOPMed		missense variant	V/L	332	332	561	tolerated	0.56	6	benign	0.005	3001	likely benign	3	259	likely benign	0.258	188	tolerated	0.187	171	neutral	0.17	ENST00000359271.4
rs570363463	20:46726031	20:46726031	C	T/C			-	SNP	dbSNP	Frequency~Phenotype_or_Disease~ExAC~TOPMed~gnomAD	uncertain significance	missense variant	V/A	332	332	991	tolerated	0.99	8	benign	0.007	10001	likely benign	10	211	likely benign	0.21	226	tolerated	0.225	171	neutral	0.17	ENST00000359271.4
COSM5562193	20:46726034	20:46726034	COSMIC_MUTATION	COSMIC_MUTATION			-	somatic SNV	COSMIC	Phenotype_or_Disease		coding sequence variant		333	333		-			-			-			-			-			-		ENST00000359271.4
rs1178846853	20:46726036	20:46726036	G	A/G			-	SNP	dbSNP	Frequency~TOPMed		missense variant	N/D	334	334	131	tolerated	0.13	4	benign	0.003	22001	likely benign	22	310	likely benign	0.309	277	tolerated	0.276	145	neutral	0.144	ENST00000359271.4
rs770142771	20:46726037	20:46726037	G	A/G			-	SNP	dbSNP	Frequency~ExAC~gnomAD		missense variant	N/S	334	334	161	tolerated	0.16	10	benign	0.009	21001	likely benign	21	321	likely benign	0.32	272	tolerated	0.271	145	neutral	0.144	ENST00000359271.4
rs377238665	20:46726038	20:46726038	A	T/A/C			-	SNP	dbSNP	Frequency~ESP~ExAC~TOPMed~gnomAD		missense variant	N/K	334	334	141	tolerated	0.14	85	benign	0.084	14001	likely benign	14	252	likely benign	0.251	249	tolerated	0.248	145	neutral	0.144	ENST00000359271.4
rs113828882	20:46726042	20:46726042	G	A/G			-	SNP	dbSNP			missense variant	T/A	336	336	61	tolerated	0.06	85	benign	0.084	20001	likely benign	20	349	likely benign	0.348	260	tolerated	0.259	145	neutral	0.144	ENST00000359271.4
rs1172139165	20:46726043	20:46726043	G	C/G			-	SNP	dbSNP	Frequency~TOPMed		missense variant	T/S	336	336	581	tolerated	0.58	8	benign	0.007	10001	likely benign	10	304	likely benign	0.303	295	tolerated	0.294	145	neutral	0.144	ENST00000359271.4
COSM6781306	20:46726044	20:46726044	COSMIC_MUTATION	COSMIC_MUTATION			-	somatic SNV	COSMIC	Phenotype_or_Disease		coding sequence variant		336	336		-			-			-			-			-			-		ENST00000359271.4
rs369238826	20:46726045	20:46726045	A	G/A			-	SNP	dbSNP	Frequency~ESP~ExAC~TOPMed~gnomAD		missense variant	G/R	337	337	581	tolerated	0.58	1	benign	0	10001	likely benign	10	142	likely benign	0.141	258	tolerated	0.257	34	neutral	0.033	ENST00000359271.4
rs150745395	20:46726046	20:46726046	C	G/C	C	0.000998403	< 0.001	SNP	dbSNP	Frequency~1000Genomes~ESP~Phenotype_or_Disease~ExAC~TOPMed~gnomAD	uncertain significance~likely benign	missense variant	G/A	337	337	791	tolerated	0.79	1	benign	0	9001	likely benign	9	128	likely benign	0.127	218	tolerated	0.217	66	neutral	0.065	ENST00000359271.4
rs1315880375	20:46726048	20:46726048	A	C/A			-	SNP	dbSNP	Frequency~gnomAD		missense variant	Q/K	338	338	881	tolerated	0.88	1	benign	0	7001	likely benign	7	191	likely benign	0.19	249	tolerated	0.248	66	neutral	0.065	ENST00000359271.4
rs35833600	20:46726050	20:46726050	C	G/A/C			-	SNP	dbSNP	Frequency~Phenotype_or_Disease~ExAC~TOPMed~gnomAD	uncertain significance	missense variant	Q/H	338	338	301	tolerated	0.3	1	benign	0	10001	likely benign	10	151	likely benign	0.15	235	tolerated	0.234	113	neutral	0.112	ENST00000359271.4
rs1213099627	20:46726052	20:46726052	G	C/G			-	SNP	dbSNP	Frequency~gnomAD		missense variant	T/R	339	339	561	tolerated	0.56	76	benign	0.075	7001	likely benign	7	284	likely benign	0.283	321	tolerated	0.32	145	neutral	0.144	ENST00000359271.4
rs1333501401	20:46726054	20:46726054	A	G/A			-	SNP	dbSNP	Frequency~Phenotype_or_Disease~TOPMed~gnomAD	uncertain significance	missense variant	G/S	340	340	841	tolerated	0.84	8	benign	0.007	9001	likely benign	9	178	likely benign	0.177	251	tolerated	0.25	25	neutral	0.024	ENST00000359271.4
COSM3911507	20:46726059	20:46726059	COSMIC_MUTATION	COSMIC_MUTATION			-	somatic SNV	COSMIC	Phenotype_or_Disease		coding sequence variant		341	341		-			-			-			-			-			-		ENST00000359271.4
COSM4398218	20:46726060	20:46726060	COSMIC_MUTATION	COSMIC_MUTATION			-	somatic SNV	COSMIC	Phenotype_or_Disease		coding sequence variant		342	342		-			-			-			-			-			-		ENST00000359271.4
rs752963101	20:46726064	20:46726064	A	G/A			-	SNP	dbSNP	Frequency~ExAC~gnomAD		missense variant	G/E	343	343	221	tolerated	0.22	187	benign	0.186	11001	likely benign	11	190	likely benign	0.189	224	tolerated	0.223	145	neutral	0.144	ENST00000359271.4
rs766678828	20:46726068	20:46726068-46726069	-	CT/-			-	deletion	dbSNP	Frequency~ExAC~gnomAD		frameshift variant	DS/DX	344	344-345		-			-			-			-			-			-		ENST00000359271.4
rs760835814	20:46726069	20:46726069	C	T/C			-	SNP	dbSNP	Frequency~ExAC~TOPMed~gnomAD		missense variant	S/P	345	345	271	tolerated	0.27	1	benign	0	11001	likely benign	11	134	likely benign	0.133	298	tolerated	0.297	145	neutral	0.144	ENST00000359271.4
rs778827775	20:46726072	20:46726072	C	G/C			-	SNP	dbSNP	Frequency~ExAC~gnomAD		missense variant	G/R	346	346	531	tolerated	0.53	55	benign	0.054	7001	likely benign	7	173	likely benign	0.172	225	tolerated	0.224	113	neutral	0.112	ENST00000359271.4
rs1184119520	20:46726073	20:46726073	A	G/A			-	SNP	dbSNP	Frequency~gnomAD		missense variant	G/D	346	346	501	tolerated	0.5	1	benign	0	8001	likely benign	8	116	likely benign	0.115	221	tolerated	0.22	113	neutral	0.112	ENST00000359271.4
COSM1168956	20:46726073	20:46726073	COSMIC_MUTATION	COSMIC_MUTATION			-	somatic SNV	COSMIC	Phenotype_or_Disease		coding sequence variant		346	346		-			-			-			-			-			-		ENST00000359271.4
rs572001041	20:46726084	20:46726084	A	G/A	A	0.000199681	< 0.001	SNP	dbSNP	Frequency~1000Genomes~ExAC~gnomAD		missense variant	D/N	350	350	521	tolerated	0.52	24	benign	0.023	13001	likely benign	13	276	likely benign	0.275	234	tolerated	0.233	113	neutral	0.112	ENST00000359271.4
rs1291831298	20:46726086	20:46726086	G	C/G			-	SNP	dbSNP	Frequency~TOPMed~gnomAD		missense variant	D/E	350	350	1001	tolerated	1	1	benign	0	6001	likely benign	6	172	likely benign	0.171	211	tolerated	0.21	113	neutral	0.112	ENST00000359271.4
rs1474105130	20:46726089	20:46726089-46726090	-	CT/-			-	deletion	dbSNP	Frequency~gnomAD		frameshift variant	SS/SX	351	351-352		-			-			-			-			-			-		ENST00000359271.4
rs200196034	20:46726093	20:46726093	G	C/G/T	G	0.000199681	< 0.001	SNP	dbSNP	Frequency~1000Genomes~ESP~Phenotype_or_Disease~ExAC~TOPMed~gnomAD	uncertain significance	missense variant	L/V	353	353	641	tolerated	0.64	4	benign	0.003	7001	likely benign	7	142	likely benign	0.141	278	tolerated	0.277	145	neutral	0.144	ENST00000359271.4
rs780752629	20:46726096	20:46726096	G	C/G			-	SNP	dbSNP	Frequency~ExAC~gnomAD		missense variant	P/A	354	354	111	tolerated	0.11	440	benign	0.439	13001	likely benign	13	322	likely benign	0.321	299	tolerated	0.298	145	neutral	0.144	ENST00000359271.4
COSM301542	20:46726096	20:46726096-46726097	COSMIC_MUTATION	COSMIC_MUTATION			-	somatic sequence alteration	COSMIC	Phenotype_or_Disease		coding sequence variant		354	354		-			-			-			-			-			-		ENST00000359271.4
rs1362304169	20:46726097	20:46726097	T	C/T			-	SNP	dbSNP	Frequency~gnomAD		missense variant	P/L	354	354	101	tolerated	0.1	29	benign	0.028	13001	likely benign	13	182	likely benign	0.181	210	tolerated	0.209	145	neutral	0.144	ENST00000359271.4
rs1471275289	20:46726109	20:46726109	T	G/T			-	SNP	dbSNP	Frequency~gnomAD		missense variant	R/M	358	358	121	tolerated	0.12	2	benign	0.001	13001	likely benign	13	170	likely benign	0.169	268	tolerated	0.267	145	neutral	0.144	ENST00000359271.4
rs752389907	20:46726112	20:46726112	A	C/A			-	SNP	dbSNP			missense variant	T/N	359	359	371	tolerated	0.37	117	benign	0.116	11001	likely benign	11	219	likely benign	0.218	322	tolerated	0.321	145	neutral	0.144	ENST00000359271.4
rs139117495	20:46726115	20:46726115	G	A/G	G	0.000399361	< 0.001	SNP	dbSNP	Frequency~1000Genomes~ESP~ExAC~TOPMed~gnomAD		missense variant	N/S	360	360	1001	tolerated	1	1	benign	0	1	likely benign	0	209	likely benign	0.208	191	tolerated	0.19	34	neutral	0.033	ENST00000359271.4
rs772874942	20:46726116	20:46726116	G	T/G			-	SNP	dbSNP	Frequency~ExAC~gnomAD		missense variant	N/K	360	360	601	tolerated	0.6	1	benign	0	4001	likely benign	4	320	likely benign	0.319	182	tolerated	0.181	66	neutral	0.065	ENST00000359271.4
rs1054654812	20:46726120	20:46726120	A	G/A			-	SNP	dbSNP	Frequency~gnomAD		missense variant	D/N	362	362	761	tolerated	0.76	1	benign	0	12001	likely benign	12	130	likely benign	0.129	222	tolerated	0.221	145	neutral	0.144	ENST00000359271.4
rs886038934	20:46726123	20:46726123	G	C/G			-	SNP	dbSNP	Frequency~Phenotype_or_Disease~TOPMed~gnomAD	uncertain significance	missense variant	Q/E	363	363	771	tolerated	0.77	1	benign	0	6001	likely benign	6	176	likely benign	0.175	206	tolerated	0.205	145	neutral	0.144	ENST00000359271.4
COSM3547320	20:46726128	20:46726128	COSMIC_MUTATION	COSMIC_MUTATION			-	somatic SNV	COSMIC	Phenotype_or_Disease		coding sequence variant		364	364		-			-			-			-			-			-		ENST00000359271.4
rs749578252	20:46726129	20:46726129	A	G/A			-	SNP	dbSNP	Frequency~ExAC~TOPMed~gnomAD		missense variant	E/K	365	365	651	tolerated	0.65	1	benign	0	8001	likely benign	8	248	likely benign	0.247	212	tolerated	0.211	145	neutral	0.144	ENST00000359271.4
COSM4521069	20:46726129	20:46726129	COSMIC_MUTATION	COSMIC_MUTATION			-	somatic SNV	COSMIC	Phenotype_or_Disease		coding sequence variant		365	365		-			-			-			-			-			-		ENST00000359271.4
rs771331620	20:46726130	20:46726130	G	A/G			-	SNP	dbSNP	Frequency~ExAC~gnomAD		missense variant	E/G	365	365	381	tolerated	0.38	16	benign	0.015	12001	likely benign	12	149	likely benign	0.148	308	tolerated	0.307	145	neutral	0.144	ENST00000359271.4
rs774664650	20:46726132	20:46726132	T	C/T			-	SNP	dbSNP	Frequency~Phenotype_or_Disease~ExAC~TOPMed~gnomAD	uncertain significance	missense variant	P/S	366	366	411	tolerated	0.41	85	benign	0.084	11001	likely benign	11	205	likely benign	0.204	190	tolerated	0.189	145	neutral	0.144	ENST00000359271.4
COSM1713591	20:46726132	20:46726132	COSMIC_MUTATION	COSMIC_MUTATION			-	somatic SNV	COSMIC	Phenotype_or_Disease		coding sequence variant		366	366		-			-			-			-			-			-		ENST00000359271.4
COSM3547321	20:46726137	20:46726137	COSMIC_MUTATION	COSMIC_MUTATION			-	somatic SNV	COSMIC	Phenotype_or_Disease		coding sequence variant		367	367		-			-			-			-			-			-		ENST00000359271.4
rs1204230424	20:46726139	20:46726139	C	T/C			-	SNP	dbSNP	Frequency~gnomAD		missense variant	L/S	368	368	241	tolerated	0.24	2	benign	0.001	14001	likely benign	14	207	likely benign	0.206	270	tolerated	0.269	145	neutral	0.144	ENST00000359271.4
rs149874933	20:46726141	20:46726141	A	T/A/C			-	SNP	dbSNP	Frequency~ESP~ExAC~gnomAD		missense variant	S/T	369	369	371	tolerated	0.37	2	benign	0.001	10001	likely benign	10	139	likely benign	0.138	207	tolerated	0.206	113	neutral	0.112	ENST00000359271.4
rs149874933	20:46726141	20:46726141	C	T/A/C			-	SNP	dbSNP	Frequency~ESP~ExAC~gnomAD		missense variant	S/P	369	369	271	tolerated	0.27	1	benign	0	13001	likely benign	13	172	likely benign	0.171	254	tolerated	0.253	113	neutral	0.112	ENST00000359271.4
COSM5392251	20:46726142	20:46726142	COSMIC_MUTATION	COSMIC_MUTATION			-	somatic SNV	COSMIC	Phenotype_or_Disease		coding sequence variant		369	369		-			-			-			-			-			-		ENST00000359271.4
rs376258756	20:46726150	20:46726150	G	A/G			-	SNP	dbSNP	Frequency~ESP		missense variant	K/E	372	372	1001	tolerated	1	1	benign	0	7001	likely benign	7	178	likely benign	0.177	191	tolerated	0.19	66	neutral	0.065	ENST00000359271.4
rs1242155954	20:46726156	20:46726156	G	A/G			-	SNP	dbSNP	Frequency~gnomAD		missense variant	T/A	374	374	571	tolerated	0.57	1	benign	0	12001	likely benign	12	223	likely benign	0.222	210	tolerated	0.209	145	neutral	0.144	ENST00000359271.4
COSM326484	20:46726159	20:46726159	COSMIC_MUTATION	COSMIC_MUTATION			-	somatic SNV	COSMIC	Phenotype_or_Disease		coding sequence variant		375	375		-			-			-			-			-			-		ENST00000359271.4
rs928597934	20:46726168	20:46726168	T	C/T			-	SNP	dbSNP	Frequency~TOPMed~gnomAD		missense variant	P/S	378	378	691	tolerated	0.69	4	benign	0.003	3001	likely benign	3	103	likely benign	0.102	195	tolerated	0.194	145	neutral	0.144	ENST00000359271.4
rs764368707	20:46726174	20:46726174	C	T/C			-	SNP	dbSNP	Frequency~ExAC~gnomAD		missense variant	S/P	380	380	151	tolerated	0.15	1	benign	0	14001	likely benign	14	219	likely benign	0.218	288	tolerated	0.287	66	neutral	0.065	ENST00000359271.4
rs144909845	20:46726175	20:46726175	A	C/A			-	SNP	dbSNP	Frequency~ESP~ExAC~TOPMed~gnomAD		missense variant	S/Y	380	380	51	deleterious	0.05	64	benign	0.063	14001	likely benign	14	137	likely benign	0.136	267	tolerated	0.266	113	neutral	0.112	ENST00000359271.4
rs1055775512	20:46726177	20:46726177	A	G/A			-	SNP	dbSNP	Frequency~TOPMed		missense variant	G/R	381	381	441	tolerated	0.44	12	benign	0.011	13001	likely benign	13	210	likely benign	0.209	249	tolerated	0.248	66	neutral	0.065	ENST00000359271.4
COSM5934046	20:46726178	20:46726178	COSMIC_MUTATION	COSMIC_MUTATION			-	somatic SNV	COSMIC	Phenotype_or_Disease		coding sequence variant		381	381		-			-			-			-			-			-		ENST00000359271.4
rs1202110235	20:46726181	20: between 46726181 & 46726182	C	-/C			-	insertion	dbSNP	Frequency~TOPMed		frameshift variant	D/DX	382	382		-			-			-			-			-			-		ENST00000359271.4
rs1173686185	20:46726183	20:46726183	G	C/G/T			-	SNP	dbSNP	Frequency~gnomAD		missense variant	P/A	383	383	821	tolerated	0.82	1	benign	0	6001	likely benign	6	105	likely benign	0.104	185	tolerated	0.184	34	neutral	0.033	ENST00000359271.4
rs1173686185	20:46726183	20:46726183	T	C/G/T			-	SNP	dbSNP	Frequency~gnomAD		missense variant	P/S	383	383	791	tolerated	0.79	1	benign	0	7001	likely benign	7	104	likely benign	0.103	187	tolerated	0.186	66	neutral	0.065	ENST00000359271.4
rs898566257	20:46726187	20:46726187	T	C/T			-	SNP	dbSNP	Frequency~TOPMed		missense variant	S/L	384	384	311	tolerated	0.31	1	benign	0	13001	likely benign	13	217	likely benign	0.216	267	tolerated	0.266	66	neutral	0.065	ENST00000359271.4
COSM1307477	20:46726187	20:46726187	COSMIC_MUTATION	COSMIC_MUTATION			-	somatic SNV	COSMIC	Phenotype_or_Disease		coding sequence variant		384	384		-			-			-			-			-			-		ENST00000359271.4
rs1279034385	20:46726189	20:46726189	T	G/T			-	SNP	dbSNP	Frequency~TOPMed		missense variant	A/S	385	385	641	tolerated	0.64	11	benign	0.01	9001	likely benign	9	183	likely benign	0.182	190	tolerated	0.189	145	neutral	0.144	ENST00000359271.4
COSM1412220	20:46726189	20:46726189	COSMIC_MUTATION	COSMIC_MUTATION			-	somatic SNV	COSMIC	Phenotype_or_Disease		coding sequence variant		385	385		-			-			-			-			-			-		ENST00000359271.4
rs79849424	20:46726190	20:46726190	G	C/G	G	0.0289537	0.029	SNP	dbSNP	Frequency~1000Genomes~Cited~ESP~Phenotype_or_Disease~ExAC~TOPMed~gnomAD	benign	missense variant	A/G	385	385	341	tolerated	0.34	2	benign	0.001	8001	likely benign	8	109	likely benign	0.108	62	tolerated	0.061	145	neutral	0.144	ENST00000359271.4
rs766250841	20:46726192	20:46726192	G	C/G/T			-	SNP	dbSNP	Frequency~ExAC~TOPMed~gnomAD		missense variant	P/A	386	386	811	tolerated	0.81	1	benign	0	1	likely benign	0	99	likely benign	0.098	185	tolerated	0.184	113	neutral	0.112	ENST00000359271.4
rs766250841	20:46726192	20:46726192	T	C/G/T			-	SNP	dbSNP	Frequency~ExAC~TOPMed~gnomAD		missense variant	P/S	386	386	791	tolerated	0.79	1	benign	0	1	likely benign	0	70	likely benign	0.069	189	tolerated	0.188	113	neutral	0.112	ENST00000359271.4
rs1248624173	20:46726193	20:46726193	T	C/T			-	SNP	dbSNP	Frequency~gnomAD		missense variant	P/L	386	386	321	tolerated	0.32	1	benign	0	13001	likely benign	13	83	likely benign	0.082	192	tolerated	0.191	113	neutral	0.112	ENST00000359271.4
rs1418695398	20:46726196	20:46726196	G	C/G			-	SNP	dbSNP	Frequency~gnomAD		missense variant	P/R	387	387	211	tolerated	0.21	119	benign	0.118	13001	likely benign	13	247	likely benign	0.246	236	tolerated	0.235	145	neutral	0.144	ENST00000359271.4
rs374891798	20:46726198	20:46726198	G	C/G/T			-	SNP	dbSNP	Frequency~ESP~ExAC~TOPMed~gnomAD		missense variant	R/G	388	388	391	tolerated	0.39	1	benign	0	9001	likely benign	9	156	likely benign	0.155	212	tolerated	0.211	66	neutral	0.065	ENST00000359271.4
rs374891798	20:46726198	20:46726198	T	C/G/T			-	SNP	dbSNP	Frequency~ESP~ExAC~TOPMed~gnomAD		missense variant	R/W	388	388	31	deleterious	0.03	8	benign	0.007	16001	likely benign	16	256	likely benign	0.255	240	tolerated	0.239	66	neutral	0.065	ENST00000359271.4
rs780660981	20:46726199	20:46726199	A	G/A			-	SNP	dbSNP	Frequency~ExAC~gnomAD		missense variant	R/Q	388	388	591	tolerated	0.59	1	benign	0	1001	likely benign	1	207	likely benign	0.206	172	tolerated	0.171	34	neutral	0.033	ENST00000359271.4
rs1404641717	20:46726201	20:46726201	G	C/G/T			-	SNP	dbSNP	Frequency~gnomAD		missense variant	L/V	389	389	591	tolerated	0.59	16	benign	0.015	6001	likely benign	6	103	likely benign	0.102	234	tolerated	0.233	113	neutral	0.112	ENST00000359271.4
rs1325056569	20:46726202	20:46726202	C	T/C			-	SNP	dbSNP	Frequency~TOPMed		missense variant	L/P	389	389	301	tolerated	0.3	1	benign	0	8001	likely benign	8	87	likely benign	0.086	250	tolerated	0.249	113	neutral	0.112	ENST00000359271.4
rs1281543071	20:46726204	20:46726204	T	G/T			-	SNP	dbSNP	Frequency~gnomAD		missense variant	A/S	390	390	641	tolerated	0.64	108	benign	0.107	12001	likely benign	12	252	likely benign	0.251	263	tolerated	0.262	145	neutral	0.144	ENST00000359271.4
rs1024352368	20:46726205	20:46726205	A	C/A			-	SNP	dbSNP	Frequency~TOPMed		missense variant	A/D	390	390	201	tolerated	0.2	217	benign	0.216	11001	likely benign	11	225	likely benign	0.224	240	tolerated	0.239	145	neutral	0.144	ENST00000359271.4
COSM4429212	20:46726209	20:46726209	COSMIC_MUTATION	COSMIC_MUTATION			-	somatic SNV	COSMIC	Phenotype_or_Disease		coding sequence variant		391	391		-			-			-			-			-			-		ENST00000359271.4
rs1347181620	20:46726210	20:46726210	G	A/G			-	SNP	dbSNP	Frequency~gnomAD		missense variant	S/G	392	392	331	tolerated	0.33	1	benign	0	13001	likely benign	13	207	likely benign	0.206	299	tolerated	0.298	66	neutral	0.065	ENST00000359271.4
rs863223733	20:46726211	20:46726211	A	G/A			-	SNP	dbSNP	Frequency~Phenotype_or_Disease~TOPMed	uncertain significance	missense variant	S/N	392	392	281	tolerated	0.28	4	benign	0.003	14001	likely benign	14	209	likely benign	0.208	261	tolerated	0.26	113	neutral	0.112	ENST00000359271.4
rs747610186	20:46726214	20:46726214	G	C/G			-	SNP	dbSNP	Frequency~ExAC~gnomAD		missense variant	S/C	393	393	11	deleterious	0.01	191	benign	0.19	15001	likely benign	15	215	likely benign	0.214	328	tolerated	0.327	113	neutral	0.112	ENST00000359271.4
rs1278915995	20:46726217	20:46726217	G	C/G			-	SNP	dbSNP	Frequency~gnomAD		missense variant	A/G	394	394	371	tolerated	0.37	1	benign	0	10001	likely benign	10	150	likely benign	0.149	279	tolerated	0.278	113	neutral	0.112	ENST00000359271.4
COSM5652236	20:46726217	20:46726217	COSMIC_MUTATION	COSMIC_MUTATION			-	somatic SNV	COSMIC	Phenotype_or_Disease		coding sequence variant		394	394		-			-			-			-			-			-		ENST00000359271.4
COSM5889405	20:46726219	20:46726219	COSMIC_MUTATION	COSMIC_MUTATION			-	somatic SNV	COSMIC	Phenotype_or_Disease		coding sequence variant		395	395		-			-			-			-			-			-		ENST00000359271.4
COSM4460928	20:46726221	20:46726221	COSMIC_MUTATION	COSMIC_MUTATION			-	somatic SNV	COSMIC	Phenotype_or_Disease		coding sequence variant		395	395		-			-			-			-			-			-		ENST00000359271.4
COSM4900788	20:46726222	20:46726222	COSMIC_MUTATION	COSMIC_MUTATION			-	somatic SNV	COSMIC	Phenotype_or_Disease		coding sequence variant		396	396		-			-			-			-			-			-		ENST00000359271.4
rs755654519	20:46726223	20:46726223	T	C/T			-	SNP	dbSNP	Frequency~ExAC~TOPMed~gnomAD		missense variant	P/L	396	396	171	tolerated	0.17	13	benign	0.012	9001	likely benign	9	128	likely benign	0.127	243	tolerated	0.242	66	neutral	0.065	ENST00000359271.4
COSM4634540	20:46726223	20:46726223	COSMIC_MUTATION	COSMIC_MUTATION			-	somatic SNV	COSMIC	Phenotype_or_Disease		coding sequence variant		396	396		-			-			-			-			-			-		ENST00000359271.4
rs1001679023	20:46726228	20:46726228	T	C/T			-	SNP	dbSNP			missense variant	P/S	398	398	411	tolerated	0.41	4	benign	0.003	4001	likely benign	4	110	likely benign	0.109	152	tolerated	0.151	113	neutral	0.112	ENST00000359271.4
rs777339989	20:46726229	20:46726229	A	C/A			-	SNP	dbSNP	Frequency~ExAC~gnomAD		missense variant	P/H	398	398	51	deleterious	0.05	437	benign	0.436	17001	likely benign	17	264	likely benign	0.263	291	tolerated	0.29	113	neutral	0.112	ENST00000359271.4
rs748983679	20:46726232	20:46726232	G	C/G/T			-	SNP	dbSNP	Frequency~ExAC~gnomAD		missense variant	P/R	399	399	201	tolerated	0.2	217	benign	0.216	12001	likely benign	12	229	likely benign	0.228	206	tolerated	0.205	113	neutral	0.112	ENST00000359271.4
rs748983679	20:46726232	20:46726232	T	C/G/T			-	SNP	dbSNP	Frequency~ExAC~gnomAD		missense variant	P/L	399	399	211	tolerated	0.21	4	benign	0.003	11001	likely benign	11	121	likely benign	0.12	196	tolerated	0.195	113	neutral	0.112	ENST00000359271.4
rs772657003	20:46726237	20:46726237	T	C/T			-	SNP	dbSNP	Frequency~ExAC~TOPMed~gnomAD		missense variant	P/S	401	401	211	tolerated	0.21	6	benign	0.005	13001	likely benign	13	128	likely benign	0.127	237	tolerated	0.236	113	neutral	0.112	ENST00000359271.4
rs147710229	20:46726240	20:46726240	A	G/A			-	SNP	dbSNP	Frequency~ESP~ExAC~TOPMed~gnomAD		missense variant	A/T	402	402	581	tolerated	0.58	1	benign	0	1001	likely benign	1	140	likely benign	0.139	207	tolerated	0.206	113	neutral	0.112	ENST00000359271.4
COSM1027500	20:46726240	20:46726240	COSMIC_MUTATION	COSMIC_MUTATION			-	somatic SNV	COSMIC	Phenotype_or_Disease		coding sequence variant		402	402		-			-			-			-			-			-		ENST00000359271.4
rs776700297	20:46726243	20:46726243	G	C/G/T			-	SNP	dbSNP	Frequency~ExAC~TOPMed~gnomAD		missense variant	R/G	403	403	391	tolerated	0.39	2	benign	0.001	13001	likely benign	13	209	likely benign	0.208	218	tolerated	0.217	66	neutral	0.065	ENST00000359271.4
rs776700297	20:46726243	20:46726243	T	C/G/T			-	SNP	dbSNP	Frequency~ExAC~TOPMed~gnomAD		missense variant	R/W	403	403	11	deleterious	0.01	64	benign	0.063	18001	likely benign	18	255	likely benign	0.254	210	tolerated	0.209	66	neutral	0.065	ENST00000359271.4
COSM1483707	20:46726243	20:46726243	COSMIC_MUTATION	COSMIC_MUTATION			-	somatic SNV	COSMIC	Phenotype_or_Disease		coding sequence variant		403	403		-			-			-			-			-			-		ENST00000359271.4
rs199912561	20:46726244	20:46726244	A	G/A/C			-	SNP	dbSNP	Frequency~ESP~Phenotype_or_Disease~ExAC~TOPMed~gnomAD	likely benign	missense variant	R/Q	403	403	451	tolerated	0.45	2	benign	0.001	1001	likely benign	1	114	likely benign	0.113	213	tolerated	0.212	19	neutral	0.018	ENST00000359271.4
rs199912561	20:46726244	20:46726244	C	G/A/C			-	SNP	dbSNP	Frequency~ESP~Phenotype_or_Disease~ExAC~TOPMed~gnomAD	likely benign	missense variant	R/P	403	403	911	tolerated	0.91	1	benign	0	1	likely benign	0	124	likely benign	0.123	263	tolerated	0.262	66	neutral	0.065	ENST00000359271.4
rs1160797836	20:46726246	20:46726246	C	G/C			-	SNP	dbSNP	Frequency~gnomAD		missense variant	G/R	404	404	481	tolerated	0.48	6	benign	0.005	13001	likely benign	13	156	likely benign	0.155	331	tolerated	0.33	145	neutral	0.144	ENST00000359271.4
rs767404399	20:46726249	20:46726249	T	C/T			-	SNP	dbSNP	Frequency~ExAC~TOPMed~gnomAD		missense variant	H/Y	405	405	331	tolerated	0.33	13	benign	0.012	11001	likely benign	11	249	likely benign	0.248	286	tolerated	0.285	190	neutral	0.189	ENST00000359271.4
rs1250536643	20:46726251	20:46726251	A	T/A			-	SNP	dbSNP	Frequency~TOPMed		missense variant	H/Q	405	405	151	tolerated	0.15	256	benign	0.255	3001	likely benign	3	301	likely benign	0.3	301	tolerated	0.3	210	low	0.209	ENST00000359271.4
rs1301553883	20:46726252	20:46726252	A	G/A			-	SNP	dbSNP	Frequency~gnomAD		missense variant	A/T	406	406	551	tolerated	0.55	2	benign	0.001	8001	likely benign	8	185	likely benign	0.184	211	tolerated	0.21	87	neutral	0.086	ENST00000359271.4
COSM5015674	20:46726252	20:46726252	COSMIC_MUTATION	COSMIC_MUTATION			-	somatic SNV	COSMIC	Phenotype_or_Disease		coding sequence variant		406	406		-			-			-			-			-			-		ENST00000359271.4
rs752635709	20:46726253	20:46726253	A	C/A			-	SNP	dbSNP	Frequency~ExAC~gnomAD		missense variant	A/E	406	406	491	tolerated	0.49	188	benign	0.187	12001	likely benign	12	193	likely benign	0.192	288	tolerated	0.287	136	neutral	0.135	ENST00000359271.4
COSM3294748	20:46726255	20:46726255	COSMIC_MUTATION	COSMIC_MUTATION			-	somatic SNV	COSMIC	Phenotype_or_Disease		coding sequence variant		407	407		-			-			-			-			-			-		ENST00000359271.4
CM122889	20:46726256	20:46726256	HGMD_MUTATION	HGMD_MUTATION			-	SNP	HGMD-PUBLIC	Phenotype_or_Disease		coding sequence variant		407	407		-			-			-			-			-			-		ENST00000359271.4
rs1267636394	20:46726259	20:46726259	G	T/G			-	SNP	dbSNP	Frequency~TOPMed		missense variant	L/R	408	408	1	deleterious	0	996	probably damaging	0.995	25001	likely benign	25	630	likely disease causing	0.629	646	damaging	0.645	558	medium	0.557	ENST00000359271.4
rs562212724	20:46726261	20:46726261	G	C/G/T	T	0.000199681	< 0.001	SNP	dbSNP	Frequency~1000Genomes~Phenotype_or_Disease~ExAC~TOPMed~gnomAD	uncertain significance~likely benign	missense variant	R/G	409	409	51	deleterious	0.05	71	benign	0.07	22001	likely benign	22	265	likely benign	0.264	156	tolerated	0.155	18	neutral	0.017	ENST00000359271.4
rs562212724	20:46726261	20:46726261	T	C/G/T	T	0.000199681	< 0.001	SNP	dbSNP	Frequency~1000Genomes~Phenotype_or_Disease~ExAC~TOPMed~gnomAD	uncertain significance~likely benign	missense variant	R/C	409	409	41	deleterious	0.04	4	benign	0.003	23001	likely benign	23	254	likely benign	0.253	351	tolerated	0.35	520	low	0.519	ENST00000359271.4
rs777323625	20:46726262	20:46726262	A	G/A			-	SNP	dbSNP	Frequency~ExAC~gnomAD		missense variant	R/H	409	409	261	tolerated	0.26	1	benign	0	21001	likely benign	21	212	likely benign	0.211	249	tolerated	0.248	225	low	0.224	ENST00000359271.4
rs1292041620	20:46726264	20:46726264	C	T/C			-	SNP	dbSNP	Frequency~TOPMed		missense variant	W/R	410	410	11	deleterious	0.01	1001	probably damaging	1	29001	likely benign	29	815	likely disease causing	0.814	807	damaging	0.806	833	medium	0.832	ENST00000359271.4
rs754175893	20:46726264	20: between 46726264 & 46726265	GGACCGCACTGCTGTGCC	-/GGACCGCACTGCTGTGCC			-	insertion	dbSNP	Frequency~ExAC~gnomAD		inframe insertion	W/WTALLCR	410	410		-			-			-			-			-			-		ENST00000359271.4
rs756981534	20:46726267	20:46726267	G	A/G			-	SNP	dbSNP	Frequency~ExAC~TOPMed~gnomAD		missense variant	T/A	411	411	231	tolerated	0.23	26	benign	0.025	16001	likely benign	16	88	likely benign	0.087	140	tolerated	0.139	22	neutral	0.021	ENST00000359271.4
rs1299646660	20:46726268	20:46726268	G	C/G			-	SNP	dbSNP	Frequency~gnomAD		missense variant	T/S	411	411	41	deleterious	0.04	26	benign	0.025	16001	likely benign	16	128	likely benign	0.127	263	tolerated	0.262	133	neutral	0.132	ENST00000359271.4
COSM80530	20:46726269	20:46726269	COSMIC_MUTATION	COSMIC_MUTATION			-	somatic SNV	COSMIC	Phenotype_or_Disease		coding sequence variant		411	411		-			-			-			-			-			-		ENST00000359271.4
rs746203433	20:46726270	20:46726270	A	G/A			-	SNP	dbSNP	Frequency~Phenotype_or_Disease~ExAC~TOPMed~gnomAD	uncertain significance	missense variant	A/T	412	412	721	tolerated	0.72	11	benign	0.01	13001	likely benign	13	128	likely benign	0.127	214	tolerated	0.213	251	low	0.25	ENST00000359271.4
COSM4099051	20:46726270	20:46726270	COSMIC_MUTATION	COSMIC_MUTATION			-	somatic SNV	COSMIC	Phenotype_or_Disease		coding sequence variant		412	412		-			-			-			-			-			-		ENST00000359271.4
COSM5821923	20:46726280	20:46726280	COSMIC_MUTATION	COSMIC_MUTATION			-	somatic SNV	COSMIC	Phenotype_or_Disease		coding sequence variant		415	415		-			-			-			-			-			-		ENST00000359271.4
rs376711500	20:46726289	20:46726289	C	T/C			-	SNP	dbSNP			missense variant	V/A	418	418	881	tolerated	0.88	4	benign	0.003	15001	likely benign	15	124	likely benign	0.123	185	tolerated	0.184	122	neutral	0.121	ENST00000359271.4
COSM3547322	20:46726290	20:46726290	COSMIC_MUTATION	COSMIC_MUTATION			-	somatic SNV	COSMIC	Phenotype_or_Disease		coding sequence variant		418	418		-			-			-			-			-			-		ENST00000359271.4
rs772565288	20:46726299	20:46726299	G	T/G			-	SNP	dbSNP	Frequency~ExAC~gnomAD		missense variant	S/R	421	421	1	deleterious	0	988	probably damaging	0.987	20001	likely benign	20	517	likely disease causing	0.516	607	damaging	0.606	699	medium	0.698	ENST00000359271.4
rs1194862841	20:46726304	20:46726304	C	T/C			-	SNP	dbSNP	Frequency~TOPMed~gnomAD		missense variant	F/S	423	423	1	deleterious	0	996	probably damaging	0.995	29001	likely benign	29	861	likely disease causing	0.86	779	damaging	0.778	870	medium	0.869	ENST00000359271.4
rs546176728	20:46726310	20:46726310	C	T/C			-	SNP	dbSNP	Frequency~Phenotype_or_Disease~ExAC~gnomAD	uncertain significance	missense variant	F/S	425	425	1	deleterious	0	398	benign	0.397	27001	likely benign	27	411	likely benign	0.41	296	tolerated	0.295	304	low	0.303	ENST00000359271.4
rs121908172	20:46726312	20:46726312	A	G/A/T			-	SNP	dbSNP	Frequency~Cited~Phenotype_or_Disease~ExAC~TOPMed~gnomAD	pathogenic	missense variant	G/R	426	426	1	deleterious	0	1001	probably damaging	1	31001	likely deleterious	31	901	likely disease causing	0.9	803	damaging	0.802	951	high	0.95	ENST00000359271.4
rs121908172	20:46726312	20:46726312	T	G/A/T			-	SNP	dbSNP	Frequency~Cited~Phenotype_or_Disease~ExAC~TOPMed~gnomAD	pathogenic	missense variant	G/W	426	426	1	deleterious	0	1001	probably damaging	1	33001	likely deleterious	33	920	likely disease causing	0.919	782	damaging	0.781	951	high	0.95	ENST00000359271.4
CM080547	20:46726312	20:46726312	HGMD_MUTATION	HGMD_MUTATION			-	SNP	HGMD-PUBLIC	Phenotype_or_Disease		coding sequence variant		426	426		-			-			-			-			-			-		ENST00000359271.4
rs1064796832	20:46726314	20:46726314-46726323	CC	GTTTGGGCCA/CC			-	indel	dbSNP	Phenotype_or_Disease	pathogenic	frameshift variant~splice region variant	GFGP/GX	426	426-429		-			-			-			-			-			-		ENST00000359271.4
COSM3911508	20:46726864	20:46726864	COSMIC_MUTATION	COSMIC_MUTATION			-	somatic SNV	COSMIC	Phenotype_or_Disease		splice region variant~coding sequence variant		430	430		-			-			-			-			-			-		ENST00000359271.4
rs1293032432	20:46726867	20:46726867-46726868	-	CC/-			-	deletion	dbSNP	Frequency~gnomAD		frameshift variant	T/X	431	431		-			-			-			-			-			-		ENST00000359271.4
rs772160405	20:46726867	20:46726867	A	C/A/T			-	SNP	dbSNP	Frequency~ExAC~gnomAD		missense variant	T/N	431	431	21	deleterious	0.02	994	probably damaging	0.993	25001	likely benign	25	446	likely benign	0.445	579	damaging	0.578	679	medium	0.678	ENST00000359271.4
rs772160405	20:46726867	20:46726867	T	C/A/T			-	SNP	dbSNP	Frequency~ExAC~gnomAD		missense variant	T/I	431	431	41	deleterious	0.04	996	probably damaging	0.995	26001	likely benign	26	605	likely disease causing	0.604	501	damaging	0.5	395	low	0.394	ENST00000359271.4
COSM1265839	20:46726868	20:46726868	COSMIC_MUTATION	COSMIC_MUTATION			-	somatic SNV	COSMIC	Phenotype_or_Disease		coding sequence variant		431	431		-			-			-			-			-			-		ENST00000359271.4
rs1218841928	20:46726869	20: between 46726869 & 46726870	AC	-/AC			-	insertion	dbSNP	Frequency~gnomAD		frameshift variant	W/YX	432	432		-			-			-			-			-			-		ENST00000359271.4
rs1181704892	20:46726870	20:46726870	C	G/C			-	SNP	dbSNP	Frequency~gnomAD		missense variant	W/S	432	432	1	deleterious	0	1001	probably damaging	1	35001	likely deleterious	35	756	likely disease causing	0.755	722	damaging	0.721	871	medium	0.87	ENST00000359271.4
rs781576507	20:46726871	20:46726871	T	G/T			-	SNP	dbSNP	Frequency~ExAC~gnomAD		missense variant	W/C	432	432	11	deleterious	0.01	1001	probably damaging	1	34001	likely deleterious	34	728	likely disease causing	0.727	798	damaging	0.797	974	high	0.973	ENST00000359271.4
rs748222951	20:46726872	20:46726872	T	C/T			-	SNP	dbSNP	Frequency~ExAC		missense variant	L/F	433	433	11	deleterious	0.01	982	probably damaging	0.981	26001	likely benign	26	536	likely disease causing	0.535	511	damaging	0.51	652	medium	0.651	ENST00000359271.4
rs1413043627	20:46726873	20:46726873-46726874	-	TT/-			-	deletion	dbSNP	Frequency~gnomAD		frameshift variant	L/X	433	433		-			-			-			-			-			-		ENST00000359271.4
rs1323271310	20:46726876	20:46726876	A	T/A			-	SNP	dbSNP	Frequency~gnomAD		missense variant	V/D	434	434	1	deleterious	0	996	probably damaging	0.995	34001	likely deleterious	34	831	likely disease causing	0.83	667	damaging	0.666	941	high	0.94	ENST00000359271.4
rs1202335490	20:46726878	20:46726878-46726879	-	CT/-			-	deletion	dbSNP	Frequency~gnomAD		frameshift variant	L/X	435	435		-			-			-			-			-			-		ENST00000359271.4
rs1483633661	20:46726882	20:46726882	C	G/C			-	SNP	dbSNP	Frequency~TOPMed~gnomAD		missense variant	S/T	436	436	21	deleterious	0.02	999	probably damaging	0.998	31001	likely deleterious	31	665	likely disease causing	0.664	713	damaging	0.712	809	medium	0.808	ENST00000359271.4
rs763220502	20:46726884	20:46726884	A	G/A			-	SNP	dbSNP	Frequency~Cited~Phenotype_or_Disease~ExAC~TOPMed~gnomAD	pathogenic	missense variant	E/K	437	437	1	deleterious	0	1000	probably damaging	0.999	32001	likely deleterious	32	894	likely disease causing	0.893	865	damaging	0.864	994	high	0.993	ENST00000359271.4
CM070264	20:46726884	20:46726884	HGMD_MUTATION	HGMD_MUTATION			-	SNP	HGMD-PUBLIC	Phenotype_or_Disease		coding sequence variant		437	437		-			-			-			-			-			-		ENST00000359271.4
COSM6781313	20:46726884	20:46726884	COSMIC_MUTATION	COSMIC_MUTATION			-	somatic SNV	COSMIC	Phenotype_or_Disease		coding sequence variant		437	437		-			-			-			-			-			-		ENST00000359271.4
rs774640500	20:46726885	20:46726885	T	A/T			-	SNP	dbSNP			missense variant	E/V	437	437	1	deleterious	0	1000	probably damaging	0.999	33001	likely deleterious	33	935	likely disease causing	0.934	869	damaging	0.868	994	high	0.993	ENST00000359271.4
rs1407698549	20:46726893	20:46726893	A	C/A			-	SNP	dbSNP	Frequency~TOPMed~gnomAD		missense variant	P/T	440	440	1	deleterious	0	1001	probably damaging	1	25001	likely benign	25	889	likely disease causing	0.888	828	damaging	0.827	904	medium	0.903	ENST00000359271.4
rs771851596	20:46726894	20:46726894	G	C/G			-	SNP	dbSNP	Frequency~ExAC~TOPMed		missense variant	P/R	440	440	1	deleterious	0	1001	probably damaging	1	24001	likely benign	24	884	likely disease causing	0.883	856	damaging	0.855	969	high	0.968	ENST00000359271.4
rs778061103	20:46726895	20:46726895	-	T/-			-	deletion	dbSNP	Frequency~ExAC		frameshift variant	P/X	440	440		-			-			-			-			-			-		ENST00000359271.4
rs143265363	20:46726899	20:46726899	C	G/C			-	SNP	dbSNP	Frequency~ESP~Phenotype_or_Disease~ExAC~TOPMed~gnomAD	uncertain significance	missense variant	E/Q	442	442	91	tolerated	0.09	92	benign	0.091	22001	likely benign	22	234	likely benign	0.233	193	tolerated	0.192	122	neutral	0.121	ENST00000359271.4
COSM4525335	20:46726899	20:46726899	COSMIC_MUTATION	COSMIC_MUTATION			-	somatic SNV	COSMIC	Phenotype_or_Disease		coding sequence variant		442	442		-			-			-			-			-			-		ENST00000359271.4
rs1301723861	20:46726903	20:46726903	C	T/C			-	SNP	dbSNP	Frequency~gnomAD		missense variant	I/T	443	443	1	deleterious	0	784	possibly damaging	0.783	28001	likely benign	28	731	likely disease causing	0.73	496	tolerated	0.495	494	low	0.493	ENST00000359271.4
rs370547023	20:46726905	20:46726905	T	C/T			-	SNP	dbSNP	Frequency~Cited~ESP~Phenotype_or_Disease~TOPMed~gnomAD	likely pathogenic~pathogenic	stop gained	R/*	444	444		-			-			-			-			-			-		ENST00000359271.4
CM070263	20:46726905	20:46726905	HGMD_MUTATION	HGMD_MUTATION			-	SNP	HGMD-PUBLIC	Phenotype_or_Disease		coding sequence variant		444	444		-			-			-			-			-			-		ENST00000359271.4
rs148324236	20:46726906	20:46726906	A	G/A			-	SNP	dbSNP	Frequency~ESP~ExAC~TOPMed~gnomAD		missense variant	R/Q	444	444	1	deleterious	0	998	probably damaging	0.997	33001	likely deleterious	33	872	likely disease causing	0.871	895	damaging	0.894	976	high	0.975	ENST00000359271.4
rs1359628981	20:46726908	20:46726908	-	G/-			-	deletion	dbSNP	Frequency~ESP~TOPMed~gnomAD		frameshift variant	G/X	445	445		-			-			-			-			-			-		ENST00000359271.4
rs587776600	20:46726909	20:46726909	-	G/-			-	deletion	dbSNP	Frequency~Cited~Phenotype_or_Disease~ExAC	pathogenic	frameshift variant	G/X	445	445		-			-			-			-			-			-		ENST00000359271.4
CM080544	20:46726909	20:46726909	HGMD_MUTATION	HGMD_MUTATION			-	SNP	HGMD-PUBLIC	Phenotype_or_Disease		coding sequence variant		445	445		-			-			-			-			-			-		ENST00000359271.4
rs753723351	20:46726909	20:46726909	A	G/A			-	SNP	dbSNP	Frequency~Cited~Phenotype_or_Disease~ExAC~gnomAD	pathogenic	missense variant	G/E	445	445	1	deleterious	0	1001	probably damaging	1	33001	likely deleterious	33	853	likely disease causing	0.852	808	damaging	0.807	753	medium	0.752	ENST00000359271.4
CD061474	20:46726909	20:46726909	HGMD_MUTATION	HGMD_MUTATION			-	deletion	HGMD-PUBLIC	Phenotype_or_Disease		coding sequence variant		445	445		-			-			-			-			-			-		ENST00000359271.4
rs761324818	20:46726912	20:46726912	C	G/C			-	SNP	dbSNP	Frequency~ExAC~gnomAD		missense variant	R/T	446	446	1	deleterious	0	1000	probably damaging	0.999	32001	likely deleterious	32	587	likely disease causing	0.586	498	tolerated	0.497	304	low	0.303	ENST00000359271.4
COSM1307478	20:46726912	20:46726912	COSMIC_MUTATION	COSMIC_MUTATION			-	somatic SNV	COSMIC	Phenotype_or_Disease		coding sequence variant		446	446		-			-			-			-			-			-		ENST00000359271.4
rs34605643	20:46726913	20:46726913	T	A/T			-	SNP	dbSNP			missense variant	R/S	446	446	1	deleterious	0	1000	probably damaging	0.999	26001	likely benign	26	593	likely disease causing	0.592	488	tolerated	0.487	393	low	0.392	ENST00000359271.4
rs764708239	20:46726915	20:46726915	G	C/G			-	SNP	dbSNP	Frequency~ExAC~gnomAD		missense variant	A/G	447	447	1	deleterious	0	999	probably damaging	0.998	27001	likely benign	27	562	likely disease causing	0.561	500	tolerated	0.499	332	low	0.331	ENST00000359271.4
COSM478237	20:46726918	20:46726918	COSMIC_MUTATION	COSMIC_MUTATION			-	somatic SNV	COSMIC	Phenotype_or_Disease		coding sequence variant		448	448		-			-			-			-			-			-		ENST00000359271.4
rs553831434	20:46726919	20:46726919	G	C/G/T	T	0.000199681	< 0.001	SNP	dbSNP	Frequency~1000Genomes~ExAC~TOPMed~gnomAD		missense variant	F/L	448	448	21	deleterious	0.02	993	probably damaging	0.992	19001	likely benign	19	465	likely benign	0.464	240	tolerated	0.239	97	neutral	0.096	ENST00000359271.4
COSM1027501	20:46726919	20:46726919	COSMIC_MUTATION	COSMIC_MUTATION			-	somatic SNV	COSMIC	Phenotype_or_Disease		coding sequence variant		448	448		-			-			-			-			-			-		ENST00000359271.4
rs1224390882	20:46726920	20:46726920	A	G/A/C			-	SNP	dbSNP	Frequency~TOPMed~gnomAD		missense variant	A/T	449	449	1	deleterious	0	999	probably damaging	0.998	29001	likely benign	29	708	likely disease causing	0.707	677	damaging	0.676	541	medium	0.54	ENST00000359271.4
rs1224390882	20:46726920	20:46726920	C	G/A/C			-	SNP	dbSNP	Frequency~TOPMed~gnomAD		missense variant	A/P	449	449	1	deleterious	0	1001	probably damaging	1	30001	likely deleterious	30	857	likely disease causing	0.856	708	damaging	0.707	700	medium	0.699	ENST00000359271.4
COSM1226230	20:46726920	20:46726920	COSMIC_MUTATION	COSMIC_MUTATION			-	somatic SNV	COSMIC	Phenotype_or_Disease		coding sequence variant		449	449		-			-			-			-			-			-		ENST00000359271.4
rs199599532	20:46726926	20:46726926	C	T/C/G	G	0.000199681	< 0.001	SNP	dbSNP	Frequency~1000Genomes~Phenotype_or_Disease~ExAC~TOPMed~gnomAD	uncertain significance	missense variant	C/R	451	451	1	deleterious	0	960	probably damaging	0.959	31001	likely deleterious	31	639	likely disease causing	0.638	561	damaging	0.56	667	medium	0.666	ENST00000359271.4
rs199599532	20:46726926	20:46726926	G	T/C/G	G	0.000199681	< 0.001	SNP	dbSNP	Frequency~1000Genomes~Phenotype_or_Disease~ExAC~TOPMed~gnomAD	uncertain significance	missense variant	C/G	451	451	1	deleterious	0	940	probably damaging	0.939	29001	likely benign	29	554	likely disease causing	0.553	345	tolerated	0.344	82	neutral	0.081	ENST00000359271.4
COSM6093470	20:46726928	20:46726928	COSMIC_MUTATION	COSMIC_MUTATION			-	somatic SNV	COSMIC	Phenotype_or_Disease		coding sequence variant		451	451		-			-			-			-			-			-		ENST00000359271.4
COSM3294751	20:46726933	20:46726933	COSMIC_MUTATION	COSMIC_MUTATION			-	somatic SNV	COSMIC	Phenotype_or_Disease		coding sequence variant		453	453		-			-			-			-			-			-		ENST00000359271.4
COSM4421970	20:46726938	20:46726938	COSMIC_MUTATION	COSMIC_MUTATION			-	somatic SNV	COSMIC	Phenotype_or_Disease		coding sequence variant		455	455		-			-			-			-			-			-		ENST00000359271.4
COSM6160066	20:46726942	20:46726942	COSMIC_MUTATION	COSMIC_MUTATION			-	somatic SNV	COSMIC	Phenotype_or_Disease		coding sequence variant		456	456		-			-			-			-			-			-		ENST00000359271.4
rs140520920	20:46726944	20:46726944	A	G/A			-	SNP	dbSNP	Frequency~ESP		missense variant	A/T	457	457	41	deleterious	0.04	973	probably damaging	0.972	32001	likely deleterious	32	428	likely benign	0.427	425	tolerated	0.424	196	neutral	0.195	ENST00000359271.4
rs201393026	20:46726945	20:46726945	T	C/T			-	SNP	dbSNP	Frequency~ESP~Phenotype_or_Disease~ExAC~TOPMed~gnomAD	uncertain significance	missense variant	A/V	457	457	11	deleterious	0.01	983	probably damaging	0.982	23001	likely benign	23	527	likely disease causing	0.526	334	tolerated	0.333	189	neutral	0.188	ENST00000359271.4
COSM3770823	20:46726946	20:46726946	COSMIC_MUTATION	COSMIC_MUTATION			-	somatic SNV	COSMIC	Phenotype_or_Disease		coding sequence variant		457	457		-			-			-			-			-			-		ENST00000359271.4
rs781676521	20:46726950	20:46726950	G	A/G			-	SNP	dbSNP	Frequency~ExAC~gnomAD		missense variant	N/D	459	459	1	deleterious	0	1000	probably damaging	0.999	26001	likely benign	26	776	likely disease causing	0.775	665	damaging	0.664	782	medium	0.781	ENST00000359271.4
rs748616570	20:46726951	20:46726951	G	A/G			-	SNP	dbSNP	Frequency~ExAC~gnomAD		missense variant	N/S	459	459	11	deleterious	0.01	999	probably damaging	0.998	26001	likely benign	26	638	likely disease causing	0.637	555	damaging	0.554	524	medium	0.523	ENST00000359271.4
rs777783469	20:46726954	20:46726954	C	T/C			-	SNP	dbSNP	Frequency~ExAC~gnomAD		missense variant	L/P	460	460	1	deleterious	0	1001	probably damaging	1	33001	likely deleterious	33	851	likely disease causing	0.85	693	damaging	0.692	934	high	0.933	ENST00000359271.4
COSM7154682	20:46726958	20:46726958	COSMIC_MUTATION	COSMIC_MUTATION			-	somatic SNV	COSMIC	Phenotype_or_Disease		coding sequence variant		461	461		-			-			-			-			-			-		ENST00000359271.4
rs545801780	20:46726959	20:46726959	C	A/C	C	0.000399361	< 0.001	SNP	dbSNP	Frequency~1000Genomes		missense variant	I/L	462	462	1	deleterious	0	202	benign	0.201	23001	likely benign	23	246	likely benign	0.245	314	tolerated	0.313	399	low	0.398	ENST00000359271.4
rs1268384662	20:46726960	20:46726960	A	T/A			-	SNP	dbSNP	Frequency~gnomAD		missense variant	I/N	462	462	1	deleterious	0	814	possibly damaging	0.813	29001	likely benign	29	619	likely disease causing	0.618	676	damaging	0.675	793	medium	0.792	ENST00000359271.4
rs749489168	20:46726961	20:46726961	G	C/G			-	SNP	dbSNP	Frequency~ExAC~gnomAD		missense variant	I/M	462	462	11	deleterious	0.01	814	possibly damaging	0.813	25001	likely benign	25	552	likely disease causing	0.551	567	damaging	0.566	657	medium	0.656	ENST00000359271.4
COSM3547324	20:46726961	20:46726961	COSMIC_MUTATION	COSMIC_MUTATION			-	somatic SNV	COSMIC	Phenotype_or_Disease		coding sequence variant		462	462		-			-			-			-			-			-		ENST00000359271.4
COSM7177880	20:46726961	20:46726961	COSMIC_MUTATION	COSMIC_MUTATION			-	somatic SNV	COSMIC	Phenotype_or_Disease		coding sequence variant		462	462		-			-			-			-			-			-		ENST00000359271.4
COSM7154683	20:46726961	20:46726961	COSMIC_MUTATION	COSMIC_MUTATION			-	somatic SNV	COSMIC	Phenotype_or_Disease		coding sequence variant		462	462		-			-			-			-			-			-		ENST00000359271.4
rs771091234	20:46726962	20:46726962	C	A/C			-	SNP	dbSNP	Frequency~Phenotype_or_Disease~ExAC~gnomAD	uncertain significance	missense variant	S/R	463	463	1	deleterious	0	978	probably damaging	0.977	26001	likely benign	26	851	likely disease causing	0.85	798	damaging	0.797	928	medium	0.927	ENST00000359271.4
rs1460136448	20:46726965	20:46726965	T	C/T			-	SNP	dbSNP	Frequency~gnomAD		missense variant	L/F	464	464	141	tolerated	0.14	112	benign	0.111	23001	likely benign	23	149	likely benign	0.148	249	tolerated	0.248	163	neutral	0.162	ENST00000359271.4
COSM4581853	20:46726970	20:46726970	COSMIC_MUTATION	COSMIC_MUTATION			-	somatic SNV	COSMIC	Phenotype_or_Disease		coding sequence variant		465	465		-			-			-			-			-			-		ENST00000359271.4
rs1203158041	20:46726971	20:46726971	G	T/G			-	SNP	dbSNP	Frequency~gnomAD		missense variant	F/V	466	466	1	deleterious	0	1000	probably damaging	0.999	32001	likely deleterious	32	935	likely disease causing	0.934	686	damaging	0.685	811	medium	0.81	ENST00000359271.4
COSM5934047	20:46726974	20:46726974	COSMIC_MUTATION	COSMIC_MUTATION			-	somatic SNV	COSMIC	Phenotype_or_Disease		coding sequence variant		467	467		-			-			-			-			-			-		ENST00000359271.4
COSM3294753	20:46726976	20:46726976	COSMIC_MUTATION	COSMIC_MUTATION			-	somatic SNV	COSMIC	Phenotype_or_Disease		coding sequence variant		467	467		-			-			-			-			-			-		ENST00000359271.4
rs768345011	20:46726977	20:46726977	A	G/A/C			-	SNP	dbSNP	Frequency~Phenotype_or_Disease~ExAC~TOPMed~gnomAD	uncertain significance	missense variant	D/N	468	468	291	tolerated	0.29	504	possibly damaging	0.503	23001	likely benign	23	233	likely benign	0.232	204	tolerated	0.203	162	neutral	0.161	ENST00000359271.4
rs768345011	20:46726977	20:46726977	C	G/A/C			-	SNP	dbSNP	Frequency~Phenotype_or_Disease~ExAC~TOPMed~gnomAD	uncertain significance	missense variant	D/H	468	468	61	tolerated	0.06	362	benign	0.361	23001	likely benign	23	204	likely benign	0.203	257	tolerated	0.256	345	low	0.344	ENST00000359271.4
rs776612935	20:46726978	20:46726978	C	A/C/G			-	SNP	dbSNP	Frequency~ExAC~TOPMed~gnomAD		missense variant	D/A	468	468	21	deleterious	0.02	872	possibly damaging	0.871	27001	likely benign	27	462	likely benign	0.461	321	tolerated	0.32	238	low	0.237	ENST00000359271.4
rs776612935	20:46726978	20:46726978	G	A/C/G			-	SNP	dbSNP	Frequency~ExAC~TOPMed~gnomAD		missense variant	D/G	468	468	61	tolerated	0.06	905	possibly damaging	0.904	25001	likely benign	25	536	likely disease causing	0.535	424	tolerated	0.423	459	low	0.458	ENST00000359271.4
rs1365038765	20:46726980	20:46726980	A	C/A			-	SNP	dbSNP	Frequency~gnomAD		missense variant	L/I	469	469	261	tolerated	0.26	557	possibly damaging	0.556	22001	likely benign	22	272	likely benign	0.271	475	tolerated	0.474	215	low	0.214	ENST00000359271.4
COSM5433411	20:46726980	20:46726980	COSMIC_MUTATION	COSMIC_MUTATION			-	somatic SNV	COSMIC	Phenotype_or_Disease		coding sequence variant		469	469		-			-			-			-			-			-		ENST00000359271.4
rs1055500540	20:46726983	20:46726983	G	A/G/T			-	SNP	dbSNP	Frequency~TOPMed~gnomAD		missense variant	I/V	470	470	91	tolerated	0.09	998	probably damaging	0.997	23001	likely benign	23	352	likely benign	0.351	386	tolerated	0.385	91	neutral	0.09	ENST00000359271.4
rs1055500540	20:46726983	20:46726983	T	A/G/T			-	SNP	dbSNP	Frequency~TOPMed~gnomAD		missense variant	I/F	470	470	11	deleterious	0.01	1000	probably damaging	0.999	26001	likely benign	26	636	likely disease causing	0.635	522	damaging	0.521	290	low	0.289	ENST00000359271.4
rs1302173046	20:46726985	20:46726985	C	T/C			-	SNP	dbSNP	Frequency~gnomAD		splice region variant~synonymous variant	I	470	470		-			-			-			-			-			-		ENST00000359271.4
rs774133507	20:46729353	20:46729353	A	G/A/T			-	SNP	dbSNP	Frequency~ExAC~gnomAD		missense variant~splice region variant	G/D	471	471	1001	tolerated	1	16	benign	0.015	13001	likely benign	13		-			-			-		ENST00000359271.4
rs774133507	20:46729353	20:46729353	T	G/A/T			-	SNP	dbSNP	Frequency~ExAC~gnomAD		missense variant~splice region variant	G/V	471	471	11	deleterious	0.01	629	possibly damaging	0.628	13001	likely benign	13		-			-			-		ENST00000359271.4
rs563376340	20:46729356	20:46729356	T	C/T	T	0.000599042	< 0.001	SNP	dbSNP	Frequency~1000Genomes~Phenotype_or_Disease~ExAC~TOPMed~gnomAD	uncertain significance	missense variant	T/I	472	472	161	tolerated	0.16	132	benign	0.131	22001	likely benign	22	173	likely benign	0.172	309	tolerated	0.308	347	low	0.346	ENST00000359271.4
rs1056560534	20:46729358	20:46729358	G	A/G			-	SNP	dbSNP			missense variant	I/V	473	473	131	tolerated	0.13	546	possibly damaging	0.545	24001	likely benign	24	331	likely benign	0.33	344	tolerated	0.343	190	neutral	0.189	ENST00000359271.4
COSM4727036	20:46729360	20:46729360	COSMIC_MUTATION	COSMIC_MUTATION			-	somatic SNV	COSMIC	Phenotype_or_Disease		coding sequence variant		473	473		-			-			-			-			-			-		ENST00000359271.4
rs756530921	20:46729361	20:46729361	A	G/A			-	SNP	dbSNP	Frequency~ExAC~TOPMed~gnomAD		missense variant	G/S	474	474	1	deleterious	0	1001	probably damaging	1	33001	likely deleterious	33	888	likely disease causing	0.887	783	damaging	0.782	484	low	0.483	ENST00000359271.4
rs754355572	20:46729364	20:46729364	G	T/G			-	SNP	dbSNP	Frequency~Phenotype_or_Disease~ExAC~TOPMed~gnomAD	uncertain significance	missense variant	L/V	475	475	61	tolerated	0.06	812	possibly damaging	0.811	23001	likely benign	23	423	likely benign	0.422	396	tolerated	0.395	189	neutral	0.188	ENST00000359271.4
COSM6386939	20:46729365	20:46729365	COSMIC_MUTATION	COSMIC_MUTATION			-	somatic SNV	COSMIC	Phenotype_or_Disease		coding sequence variant		475	475		-			-			-			-			-			-		ENST00000359271.4
rs78125393	20:46729366	20:46729366	T	G/A/T			-	SNP	dbSNP	Frequency~ExAC~gnomAD		missense variant	L/F	475	475	141	tolerated	0.14	402	benign	0.401	23001	likely benign	23	348	likely benign	0.347	339	tolerated	0.338	322	low	0.321	ENST00000359271.4
rs750625663	20:46729367	20:46729367	C	T/C			-	SNP	dbSNP	Frequency~ExAC~TOPMed		missense variant	S/P	476	476	381	tolerated	0.38	956	probably damaging	0.955	25001	likely benign	25	431	likely benign	0.43	334	tolerated	0.333	197	neutral	0.196	ENST00000359271.4
rs372876882	20:46729368	20:46729368	A	C/A/T			-	SNP	dbSNP	Frequency~ESP~ExAC~TOPMed~gnomAD		missense variant	S/Y	476	476	1	deleterious	0	978	probably damaging	0.977	27001	likely benign	27	515	likely disease causing	0.514	425	tolerated	0.424	343	low	0.342	ENST00000359271.4
rs372876882	20:46729368	20:46729368	T	C/A/T			-	SNP	dbSNP	Frequency~ESP~ExAC~TOPMed~gnomAD		missense variant	S/F	476	476	1	deleterious	0	967	probably damaging	0.966	28001	likely benign	28	518	likely disease causing	0.517	453	tolerated	0.452	569	medium	0.568	ENST00000359271.4
rs747859876	20:46729371	20:46729371	T	G/T			-	SNP	dbSNP	Frequency~ExAC		missense variant	W/L	477	477	51	deleterious	0.05	47	benign	0.046	26001	likely benign	26	296	likely benign	0.295	232	tolerated	0.231	197	neutral	0.196	ENST00000359271.4
rs1418300444	20:46729372	20:46729372	C	G/C			-	SNP	dbSNP	Frequency~gnomAD		missense variant	W/C	477	477	11	deleterious	0.01	948	probably damaging	0.947	35001	likely deleterious	35	565	likely disease causing	0.564	534	damaging	0.533	328	low	0.327	ENST00000359271.4
COSM5903252	20:46729372	20:46729372	COSMIC_MUTATION	COSMIC_MUTATION			-	somatic SNV	COSMIC	Phenotype_or_Disease		coding sequence variant		477	477		-			-			-			-			-			-		ENST00000359271.4
rs769640077	20:46729374	20:46729374	A	C/A			-	SNP	dbSNP	Frequency~ExAC		missense variant	T/N	478	478	11	deleterious	0.01	900	possibly damaging	0.899	25001	likely benign	25	665	likely disease causing	0.664	591	damaging	0.59	889	medium	0.888	ENST00000359271.4
COSM6290068	20:46729375	20:46729375	COSMIC_MUTATION	COSMIC_MUTATION			-	somatic SNV	COSMIC	Phenotype_or_Disease		coding sequence variant		478	478		-			-			-			-			-			-		ENST00000359271.4
COSM7223456	20:46729378	20:46729378	COSMIC_MUTATION	COSMIC_MUTATION			-	somatic SNV	COSMIC	Phenotype_or_Disease		coding sequence variant		479	479		-			-			-			-			-			-		ENST00000359271.4
rs1407824130	20:46729380	20:46729380	A	T/A			-	SNP	dbSNP	Frequency~TOPMed~gnomAD		missense variant	L/Q	480	480	1	deleterious	0	1001	probably damaging	1	34001	likely deleterious	34	820	likely disease causing	0.819	725	damaging	0.724	812	medium	0.811	ENST00000359271.4
rs150398871	20:46729387	20:46729387	G	C/G/T			-	SNP	dbSNP	Frequency~ESP~Phenotype_or_Disease~ExAC~TOPMed~gnomAD	likely benign	stop gained	Y/*	482	482		-			-			-			-			-			-		ENST00000359271.4
rs1218856681	20:46729388	20:46729388	T	G/T			-	SNP	dbSNP	Frequency~gnomAD		stop gained	G/*	483	483		-			-			-			-			-			-		ENST00000359271.4
COSM6093469	20:46729388	20:46729388	COSMIC_MUTATION	COSMIC_MUTATION			-	somatic SNV	COSMIC	Phenotype_or_Disease		coding sequence variant		483	483		-			-			-			-			-			-		ENST00000359271.4
rs749090025	20:46729391	20:46729391-46729393	-	CTG/-			-	deletion	dbSNP	Frequency~ExAC~gnomAD		inframe deletion	L/-	484	484		-			-			-			-			-			-		ENST00000359271.4
rs138245283	20:46729394	20:46729394	G	A/G			-	SNP	dbSNP	Frequency~ESP~ExAC~TOPMed		missense variant	T/A	485	485	151	tolerated	0.15	56	benign	0.055	23001	likely benign	23	98	likely benign	0.097	164	tolerated	0.163	104	neutral	0.103	ENST00000359271.4
rs768770317	20:46729394	20: between 46729394 & 46729395	GG	-/GG			-	insertion	dbSNP	Frequency~ExAC		frameshift variant	T/RX	485	485		-			-			-			-			-			-		ENST00000359271.4
rs1336576426	20:46729395	20:46729395	T	C/T			-	SNP	dbSNP	Frequency~TOPMed~gnomAD		missense variant	T/I	485	485	161	tolerated	0.16	124	benign	0.123	21001	likely benign	21	249	likely benign	0.248	56	tolerated	0.055	13	neutral	0.012	ENST00000359271.4
rs759205774	20:46729397	20:46729397	A	G/A/T			-	SNP	dbSNP	Frequency~Phenotype_or_Disease~ExAC~TOPMed~gnomAD	uncertain significance	missense variant	A/T	486	486	11	deleterious	0.01	965	probably damaging	0.964	32001	likely deleterious	32	419	likely benign	0.418	596	damaging	0.595	124	neutral	0.123	ENST00000359271.4
rs759205774	20:46729397	20:46729397	T	G/A/T			-	SNP	dbSNP	Frequency~Phenotype_or_Disease~ExAC~TOPMed~gnomAD	uncertain significance	missense variant	A/S	486	486	851	tolerated	0.85	937	probably damaging	0.936	24001	likely benign	24	363	likely benign	0.362	399	tolerated	0.398	48	neutral	0.047	ENST00000359271.4
rs775211875	20:46729398	20:46729398	A	C/A/T			-	SNP	dbSNP	Frequency~Phenotype_or_Disease~ExAC~TOPMed~gnomAD	uncertain significance	missense variant	A/D	486	486	1	deleterious	0	975	probably damaging	0.974	26001	likely benign	26	666	likely disease causing	0.665	643	damaging	0.642	385	low	0.384	ENST00000359271.4
rs775211875	20:46729398	20:46729398	T	C/A/T			-	SNP	dbSNP	Frequency~Phenotype_or_Disease~ExAC~TOPMed~gnomAD	uncertain significance	missense variant	A/V	486	486	11	deleterious	0.01	975	probably damaging	0.974	26001	likely benign	26	450	likely benign	0.449	558	damaging	0.557	300	low	0.299	ENST00000359271.4
rs1488197656	20:46729403	20:46729403	T	C/T			-	SNP	dbSNP	Frequency~TOPMed		missense variant	L/F	488	488	181	tolerated	0.18	28	benign	0.027	21001	likely benign	21	238	likely benign	0.237	400	tolerated	0.399	337	low	0.336	ENST00000359271.4
CM1411099	20:46729406	20:46729406	HGMD_MUTATION	HGMD_MUTATION			-	SNP	HGMD-PUBLIC	Phenotype_or_Disease		coding sequence variant		489	489		-			-			-			-			-			-		ENST00000359271.4
rs201268555	20:46729406	20:46729406	A	G/A/C			-	SNP	dbSNP	Frequency~ExAC~gnomAD		missense variant	G/S	489	489	691	tolerated	0.69	83	benign	0.082	23001	likely benign	23	255	likely benign	0.254	208	tolerated	0.207	49	neutral	0.048	ENST00000359271.4
rs201268555	20:46729406	20:46729406	C	G/A/C			-	SNP	dbSNP	Frequency~ExAC~gnomAD		missense variant	G/R	489	489	1	deleterious	0	899	possibly damaging	0.898	31001	likely deleterious	31	903	likely disease causing	0.902	711	damaging	0.71	824	medium	0.823	ENST00000359271.4
COSM6093468	20:46729406	20:46729406	COSMIC_MUTATION	COSMIC_MUTATION			-	somatic SNV	COSMIC	Phenotype_or_Disease		coding sequence variant		489	489		-			-			-			-			-			-		ENST00000359271.4
COSM6999510	20:46729406	20:46729406	COSMIC_MUTATION	COSMIC_MUTATION			-	somatic SNV	COSMIC	Phenotype_or_Disease		coding sequence variant		489	489		-			-			-			-			-			-		ENST00000359271.4
rs1046888057	20:46729407	20:46729407	A	G/A			-	SNP	dbSNP			missense variant	G/D	489	489	1	deleterious	0	692	possibly damaging	0.691	28001	likely benign	28	717	likely disease causing	0.716	635	damaging	0.634	770	medium	0.769	ENST00000359271.4
rs1318247508	20:46729413	20:46729413	A	G/A			-	SNP	dbSNP	Frequency~gnomAD		missense variant	G/D	491	491	11	deleterious	0.01	774	possibly damaging	0.773	24001	likely benign	24	444	likely benign	0.443	383	tolerated	0.382	634	medium	0.633	ENST00000359271.4
COSM217195	20:46729413	20:46729413	COSMIC_MUTATION	COSMIC_MUTATION			-	somatic SNV	COSMIC	Phenotype_or_Disease		coding sequence variant		491	491		-			-			-			-			-			-		ENST00000359271.4
rs1202973913	20:46729417	20:46729417	A	C/A/T			-	SNP	dbSNP	Frequency~gnomAD		missense variant	F/L	492	492	1	deleterious	0	999	probably damaging	0.998	29001	likely benign	29	626	likely disease causing	0.625	613	damaging	0.612	682	medium	0.681	ENST00000359271.4
COSM5947024	20:46729418	20:46729418	COSMIC_MUTATION	COSMIC_MUTATION			-	somatic SNV	COSMIC	Phenotype_or_Disease		coding sequence variant		493	493		-			-			-			-			-			-		ENST00000359271.4
rs374854180	20:46729422	20:46729422	G	A/G			-	SNP	dbSNP	Frequency~ESP~Phenotype_or_Disease~ExAC~TOPMed~gnomAD	uncertain significance	missense variant	Y/C	494	494	11	deleterious	0.01	1000	probably damaging	0.999	33001	likely deleterious	33	653	likely disease causing	0.652	580	damaging	0.579	788	medium	0.787	ENST00000359271.4
COSM6093467	20:46729424	20:46729424	COSMIC_MUTATION	COSMIC_MUTATION			-	somatic SNV	COSMIC	Phenotype_or_Disease		coding sequence variant		495	495		-			-			-			-			-			-		ENST00000359271.4
rs758538766	20:46729430	20:46729430	A	G/A			-	SNP	dbSNP	Frequency~Phenotype_or_Disease~ExAC	uncertain significance	missense variant	V/I	497	497	711	tolerated	0.71	546	possibly damaging	0.545	23001	likely benign	23	276	likely benign	0.275	341	tolerated	0.34	299	low	0.298	ENST00000359271.4
rs1309664066	20:46729431	20:46729431	C	T/C			-	SNP	dbSNP	Frequency~TOPMed		missense variant	V/A	497	497	1	deleterious	0	937	probably damaging	0.936	30001	likely deleterious	30	739	likely disease causing	0.738	691	damaging	0.69	662	medium	0.661	ENST00000359271.4
COSM5539129	20:46729433	20:46729433	COSMIC_MUTATION	COSMIC_MUTATION			-	somatic SNV	COSMIC	Phenotype_or_Disease		coding sequence variant		498	498		-			-			-			-			-			-		ENST00000359271.4
rs1333965899	20:46729449	20:46729449	G	A/G			-	SNP	dbSNP	Frequency~TOPMed		missense variant	Q/R	503	503	811	tolerated	0.81	476	possibly damaging	0.475	23001	likely benign	23	255	likely benign	0.254	92	tolerated	0.091	5	neutral	0.004	ENST00000359271.4
rs751824017	20:46729452	20:46729452	A	C/A/T			-	SNP	dbSNP	Frequency~ExAC~gnomAD		stop gained	S/*	504	504		-			-			-			-			-			-		ENST00000359271.4
rs751824017	20:46729452	20:46729452	T	C/A/T			-	SNP	dbSNP	Frequency~ExAC~gnomAD		missense variant	S/L	504	504	1	deleterious	0	861	possibly damaging	0.86	25001	likely benign	25	574	likely disease causing	0.573	704	damaging	0.703	903	medium	0.902	ENST00000359271.4
COSM3294755	20:46729452	20:46729452	COSMIC_MUTATION	COSMIC_MUTATION			-	somatic SNV	COSMIC	Phenotype_or_Disease		coding sequence variant		504	504		-			-			-			-			-			-		ENST00000359271.4
COSM3740154	20:46729453	20:46729453	COSMIC_MUTATION	COSMIC_MUTATION			-	somatic SNV	COSMIC	Phenotype_or_Disease		coding sequence variant		504	504		-			-			-			-			-			-		ENST00000359271.4
rs777778418	20:46729456	20:46729456	C	G/C/T			-	SNP	dbSNP	Frequency~ExAC~gnomAD		missense variant	L/F	505	505	21	deleterious	0.02	308	benign	0.307	23001	likely benign	23	386	likely benign	0.385	424	tolerated	0.423	813	medium	0.812	ENST00000359271.4
rs777778418	20:46729456	20:46729456	T	G/C/T			-	SNP	dbSNP	Frequency~ExAC~gnomAD		missense variant	L/F	505	505	21	deleterious	0.02	308	benign	0.307	23001	likely benign	23	386	likely benign	0.385	424	tolerated	0.423	813	medium	0.812	ENST00000359271.4
COSM6420427	20:46729458	20:46729458	COSMIC_MUTATION	COSMIC_MUTATION			-	somatic SNV	COSMIC	Phenotype_or_Disease		coding sequence variant		506	506		-			-			-			-			-			-		ENST00000359271.4
rs1478321875	20:46729460	20:46729460	A	G/A			-	SNP	dbSNP	Frequency~gnomAD		missense variant	E/K	507	507	1	deleterious	0	924	probably damaging	0.923	34001	likely deleterious	34	792	likely disease causing	0.791	745	damaging	0.744	606	medium	0.605	ENST00000359271.4
rs1176369590	20:46729463	20:46729463	G	A/G			-	SNP	dbSNP	Frequency~gnomAD		missense variant	I/V	508	508	11	deleterious	0.01	998	probably damaging	0.997	26001	likely benign	26	365	likely benign	0.364	532	damaging	0.531	562	medium	0.561	ENST00000359271.4
rs771043733	20:46729475	20:46729475	C	T/C			-	SNP	dbSNP	Frequency~ExAC		missense variant	F/L	512	512	841	tolerated	0.84	189	benign	0.188	22001	likely benign	22	220	likely benign	0.219	126	tolerated	0.125	82	neutral	0.081	ENST00000359271.4
rs778939639	20:46729476	20:46729476	A	T/A/C			-	SNP	dbSNP	Frequency~ExAC~gnomAD		missense variant	F/Y	512	512	61	tolerated	0.06	964	probably damaging	0.963	29001	likely benign	29	484	likely benign	0.483	577	damaging	0.576	606	medium	0.605	ENST00000359271.4
rs778939639	20:46729476	20:46729476	C	T/A/C			-	SNP	dbSNP	Frequency~ExAC~gnomAD		missense variant	F/S	512	512	1	deleterious	0	527	possibly damaging	0.526	34001	likely deleterious	34	702	likely disease causing	0.701	521	damaging	0.52	928	medium	0.927	ENST00000359271.4
rs745307904	20:46729477	20:46729477	G	C/G/T			-	SNP	dbSNP	Frequency~ExAC~TOPMed~gnomAD		missense variant	F/L	512	512	841	tolerated	0.84	189	benign	0.188	22001	likely benign	22	220	likely benign	0.219	126	tolerated	0.125	82	neutral	0.081	ENST00000359271.4
rs41283344	20:46729482	20:46729482	G	A/G	G	0.0694888	0.069	SNP	dbSNP	Frequency~1000Genomes~Cited~ESP~Phenotype_or_Disease~ExAC~TOPMed~gnomAD	benign	missense variant	K/R	514	514	541	tolerated	0.54	1	benign	0	17001	likely benign	17	190	likely benign	0.189	1	tolerated	0	91	neutral	0.09	ENST00000359271.4
rs774991993	20:46729487	20:46729487	T	C/T			-	SNP	dbSNP	Frequency~ExAC~gnomAD		missense variant~splice region variant	R/W	516	516	41	deleterious	0.04	8	benign	0.007	14001	likely benign	14	138	likely benign	0.137	285	tolerated	0.284	254	low	0.253	ENST00000359271.4
COSM6217803	20:46729487	20:46729487	COSMIC_MUTATION	COSMIC_MUTATION			-	somatic SNV	COSMIC	Phenotype_or_Disease		splice region variant~coding sequence variant		516	516		-			-			-			-			-			-		ENST00000359271.4
rs760437795	20:46729488	20:46729488	A	G/A/C			-	SNP	dbSNP	Frequency~ExAC~TOPMed~gnomAD		missense variant~splice region variant	R/Q	516	516	21	deleterious	0.02	463	possibly damaging	0.462	35001	likely deleterious	35	308	likely benign	0.307	394	tolerated	0.393	264	low	0.263	ENST00000359271.4
rs760437795	20:46729488	20:46729488	C	G/A/C			-	SNP	dbSNP	Frequency~ExAC~TOPMed~gnomAD		missense variant~splice region variant	R/P	516	516	11	deleterious	0.01	770	possibly damaging	0.769	35001	likely deleterious	35	470	likely benign	0.469	477	tolerated	0.476	236	low	0.235	ENST00000359271.4
rs116344406	20:46733756	20:46733756	T	G/T	T	0.00319489	0.003	SNP	dbSNP	Frequency~1000Genomes~ESP~Phenotype_or_Disease~ExAC~TOPMed~gnomAD	benign~likely benign	splice region variant~synonymous variant	R	516	516		-			-			-			-			-			-		ENST00000359271.4
rs6018008	20:46733760	20:46733760	G	A/G	G	0.0283546	0.028	SNP	dbSNP	Frequency~HapMap~1000Genomes~Cited~ESP~Phenotype_or_Disease~ExAC~TOPMed~gnomAD	benign	missense variant	T/A	518	518	941	tolerated	0.94	1	benign	0	5001	likely benign	5	179	likely benign	0.178	7	tolerated	0.006	34	neutral	0.033	ENST00000359271.4
rs573480396	20:46733767	20:46733767	A	G/A/T	A	0.000199681	< 0.001	SNP	dbSNP	Frequency~1000Genomes~Phenotype_or_Disease~ExAC~TOPMed~gnomAD	likely benign	missense variant	S/N	520	520	751	tolerated	0.75	1	benign	0	14001	likely benign	14	91	likely benign	0.09	215	tolerated	0.214	113	neutral	0.112	ENST00000359271.4
rs573480396	20:46733767	20:46733767	T	G/A/T	A	0.000199681	< 0.001	SNP	dbSNP	Frequency~1000Genomes~Phenotype_or_Disease~ExAC~TOPMed~gnomAD	likely benign	missense variant	S/I	520	520	121	tolerated	0.12	74	benign	0.073	18001	likely benign	18	121	likely benign	0.12	283	tolerated	0.282	145	neutral	0.144	ENST00000359271.4
COSM6093465	20:46733767	20:46733767	COSMIC_MUTATION	COSMIC_MUTATION			-	somatic SNV	COSMIC	Phenotype_or_Disease		coding sequence variant		520	520		-			-			-			-			-			-		ENST00000359271.4
COSM5365983	20:46733767	20:46733767	COSMIC_MUTATION	COSMIC_MUTATION			-	somatic SNV	COSMIC	Phenotype_or_Disease		coding sequence variant		520	520		-			-			-			-			-			-		ENST00000359271.4
rs370141550	20:46733779	20:46733779	A	G/A			-	SNP	dbSNP	Frequency~ESP~Phenotype_or_Disease~ExAC~TOPMed~gnomAD	uncertain significance	missense variant	R/K	524	524	341	tolerated	0.34	4	benign	0.003	15001	likely benign	15	170	likely benign	0.169	272	tolerated	0.271	125	neutral	0.124	ENST00000359271.4
rs1326072444	20:46733779	20:46733779	-	G/-			-	deletion	dbSNP	Frequency~ESP~TOPMed		frameshift variant	R/X	524	524		-			-			-			-			-			-		ENST00000359271.4
rs1470941735	20:46733784	20:46733784	T	A/T			-	SNP	dbSNP	Frequency~gnomAD		missense variant	N/Y	526	526	21	deleterious	0.02	87	benign	0.086	19001	likely benign	19	210	likely benign	0.209	290	tolerated	0.289	66	neutral	0.065	ENST00000359271.4
rs765146742	20:46733785	20:46733785	C	A/C			-	SNP	dbSNP	Frequency~ExAC~gnomAD		missense variant	N/T	526	526	351	tolerated	0.35	27	benign	0.026	11001	likely benign	11	166	likely benign	0.165	190	tolerated	0.189	113	neutral	0.112	ENST00000359271.4
rs1328138673	20:46733787	20:46733787	C	T/C			-	SNP	dbSNP	Frequency~gnomAD		missense variant	S/P	527	527	291	tolerated	0.29	1	benign	0	14001	likely benign	14	181	likely benign	0.18	263	tolerated	0.262	264	low	0.263	ENST00000359271.4
rs1175046506	20:46733788	20:46733788	G	C/G			-	SNP	dbSNP	Frequency~TOPMed~gnomAD		missense variant	S/C	527	527	261	tolerated	0.26	344	benign	0.343	12001	likely benign	12	270	likely benign	0.269	367	tolerated	0.366	264	low	0.263	ENST00000359271.4
COSM5016660	20:46733788	20:46733788	COSMIC_MUTATION	COSMIC_MUTATION			-	somatic deletion	COSMIC	Phenotype_or_Disease		coding sequence variant		527	527		-			-			-			-			-			-		ENST00000359271.4
rs1379143650	20:46733791	20:46733791	T	C/T			-	SNP	dbSNP	Frequency~gnomAD		missense variant	T/I	528	528	81	tolerated	0.08	2	benign	0.001	11001	likely benign	11	104	likely benign	0.103	299	tolerated	0.298	225	low	0.224	ENST00000359271.4
rs750292263	20:46733794	20:46733794	A	G/A			-	SNP	dbSNP	Frequency~ExAC~gnomAD		missense variant	G/D	529	529	111	tolerated	0.11	653	possibly damaging	0.652	18001	likely benign	18	222	likely benign	0.221	377	tolerated	0.376	365	low	0.364	ENST00000359271.4
rs1448875822	20:46733798	20:46733798	G	C/G			-	SNP	dbSNP	Frequency~gnomAD		missense variant	I/M	530	530	131	tolerated	0.13	294	benign	0.293	16001	likely benign	16	140	likely benign	0.139	315	tolerated	0.314	332	low	0.331	ENST00000359271.4
rs1309429569	20:46733799	20:46733799	A	C/A			-	SNP	dbSNP	Frequency~gnomAD		missense variant	P/T	531	531	131	tolerated	0.13	2	benign	0.001	18001	likely benign	18	197	likely benign	0.196	328	tolerated	0.327	181	neutral	0.18	ENST00000359271.4
rs1160886364	20:46733800	20:46733800	T	C/T			-	SNP	dbSNP	Frequency~TOPMed		missense variant	P/L	531	531	151	tolerated	0.15	18	benign	0.017	17001	likely benign	17	167	likely benign	0.166	255	tolerated	0.254	181	neutral	0.18	ENST00000359271.4
COSM296258	20:46733801	20:46733801	COSMIC_MUTATION	COSMIC_MUTATION			-	somatic SNV	COSMIC	Phenotype_or_Disease		coding sequence variant		531	531		-			-			-			-			-			-		ENST00000359271.4
rs1266794649	20:46733805	20:46733805	G	A/G			-	SNP	dbSNP	Frequency~gnomAD		missense variant	S/G	533	533	231	tolerated	0.23	24	benign	0.023	17001	likely benign	17	126	likely benign	0.125	282	tolerated	0.281	66	neutral	0.065	ENST00000359271.4
COSM5858018	20:46733806	20:46733806	COSMIC_MUTATION	COSMIC_MUTATION			-	somatic SNV	COSMIC	Phenotype_or_Disease		coding sequence variant		533	533		-			-			-			-			-			-		ENST00000359271.4
rs142577271	20:46733808	20:46733808	T	C/T			-	SNP	dbSNP	Frequency~ESP~Phenotype_or_Disease~ExAC~TOPMed~gnomAD	uncertain significance	missense variant	R/C	534	534	1	deleterious	0	878	possibly damaging	0.877	24001	likely benign	24	473	likely benign	0.472	518	damaging	0.517	393	low	0.392	ENST00000359271.4
rs746480018	20:46733809	20:46733809	A	G/A			-	SNP	dbSNP	Frequency~ExAC~gnomAD		missense variant	R/H	534	534	1	deleterious	0	829	possibly damaging	0.828	23001	likely benign	23	251	likely benign	0.25	434	tolerated	0.433	304	low	0.303	ENST00000359271.4
rs754490709	20:46733811	20:46733811	G	A/G			-	SNP	dbSNP	Frequency~ExAC~gnomAD		missense variant	I/V	535	535	851	tolerated	0.85	8	benign	0.007	12001	likely benign	12	159	likely benign	0.158	161	tolerated	0.16	47	neutral	0.046	ENST00000359271.4
COSM7110935	20:46733813	20:46733813	COSMIC_MUTATION	COSMIC_MUTATION			-	somatic SNV	COSMIC	Phenotype_or_Disease		coding sequence variant		535	535		-			-			-			-			-			-		ENST00000359271.4
rs1238866581	20:46733814	20:46733814	A	G/A			-	SNP	dbSNP	Frequency~TOPMed~gnomAD		missense variant	E/K	536	536	221	tolerated	0.22	1	benign	0	14001	likely benign	14	116	likely benign	0.115	193	tolerated	0.192	20	neutral	0.019	ENST00000359271.4
COSM7081118	20:46733816	20:46733816	COSMIC_MUTATION	COSMIC_MUTATION			-	somatic SNV	COSMIC	Phenotype_or_Disease		coding sequence variant		536	536		-			-			-			-			-			-		ENST00000359271.4
rs7348121	20:46733817	20:46733817	G	A/G/T	G	0.0207668	0.021	SNP	dbSNP	Frequency~HapMap~1000Genomes~Cited~ESP~Phenotype_or_Disease~ExAC~TOPMed~gnomAD	benign	missense variant	I/V	537	537	1001	tolerated	1	1	benign	0	11001	likely benign	11	160	likely benign	0.159	18	tolerated	0.017	25	neutral	0.024	ENST00000359271.4
rs7348121	20:46733817	20:46733817	T	A/G/T	G	0.0207668	0.021	SNP	dbSNP	Frequency~HapMap~1000Genomes~Cited~ESP~Phenotype_or_Disease~ExAC~TOPMed~gnomAD	benign	missense variant	I/F	537	537	611	tolerated	0.61	1	benign	0	14001	likely benign	14	141	likely benign	0.14	265	tolerated	0.264	66	neutral	0.065	ENST00000359271.4
rs1060502314	20:46733819	20:46733819	G	C/G/T			-	SNP	dbSNP	Frequency~Phenotype_or_Disease~gnomAD	uncertain significance	missense variant	I/M	537	537	191	tolerated	0.19	1	benign	0	12001	likely benign	12	144	likely benign	0.143	250	tolerated	0.249	20	neutral	0.019	ENST00000359271.4
rs577624010	20:46733823	20:46733823	A	G/A	A	0.000199681	< 0.001	SNP	dbSNP	Frequency~1000Genomes		missense variant	A/T	539	539	471	tolerated	0.47	1	benign	0	11001	likely benign	11	159	likely benign	0.158	293	tolerated	0.292	34	neutral	0.033	ENST00000359271.4
rs140312420	20:46733824	20:46733824	T	C/T			-	SNP	dbSNP	Frequency~ESP~Phenotype_or_Disease~ExAC~TOPMed~gnomAD	uncertain significance	missense variant	A/V	539	539	281	tolerated	0.28	8	benign	0.007	8001	likely benign	8	104	likely benign	0.103	296	tolerated	0.295	34	neutral	0.033	ENST00000359271.4
rs771421586	20:46733827	20:46733827	G	C/G/T			-	SNP	dbSNP	Frequency~ExAC~gnomAD		missense variant	A/G	540	540	121	tolerated - low confidence	0.12	6	benign	0.005	16001	likely benign	16	163	likely benign	0.162	283	tolerated	0.282	145	neutral	0.144	ENST00000359271.4
rs771421586	20:46733827	20:46733827	T	C/G/T			-	SNP	dbSNP	Frequency~ExAC~gnomAD		missense variant	A/V	540	540	21	deleterious - low confidence	0.02	383	benign	0.382	20001	likely benign	20	251	likely benign	0.25	327	tolerated	0.326	145	neutral	0.144	ENST00000359271.4
rs375600279	20:46733830	20:46733830	T	C/T			-	SNP	dbSNP	Frequency~ESP~ExAC~TOPMed~gnomAD		missense variant	S/F	541	541	1	deleterious - low confidence	0	987	probably damaging	0.986	23001	likely benign	23	378	likely benign	0.377	518	damaging	0.517	181	neutral	0.18	ENST00000359271.4
COSM6781312	20:46733832	20:46733832	COSMIC_MUTATION	COSMIC_MUTATION			-	somatic SNV	COSMIC	Phenotype_or_Disease		stop retained variant		542	542		-			-			-			-			-			-		ENST00000359271.4
COSM6533112	20:46733833	20:46733833	COSMIC_MUTATION	COSMIC_MUTATION			-	somatic SNV	COSMIC	Phenotype_or_Disease		stop retained variant		542	542		-			-			-			-			-			-		ENST00000359271.4
