# Supplementary material for: Glucose transporter 10 modulates adipogenesis via an ascorbic acid-mediated pathway to protect mice against diet-induced metabolic dysregulation
Source: PLoS Genet. 2020 May 26;16(5):e1008823. doi: 10.1371/journal.pgen.1008823 (PMC7274451; doi:10.1371/journal.pgen.1008823)
Supplement: S1 Data — Spreadsheet containing all raw data used to generate graphs in the main figures. (XLSX) [file pgen.1008823.s020.xlsx]

## Sheet: Fig 1B
	(g)
Age (week)	WT (CD)		G128E (CD)		WT (HFD)		G128E (HFD)
	Mean	SEM	Mean	SEM	Mean	SEM	Mean	SEM
5	19.7909	1.58648	19	3.25784	19	0.983268	18.835	1.82707
6	21.42	1.43846	22	1.82277	22	0.774412	23.4467	1.21647
7	22.94	1.02804	23	1.75914	24	0.756118	26.0733	1.21976
8	24.1267	1.52901	25	1.79538	25	1.15028	29.1133	2.31235
9	25.3067	1.70397	25	1.53291	27	1.90882	31.44	3.06876
10	26.1792	1.86547	27	1.90073	29	1.86053	33.515	3.19544
11	26.5667	1.73973	28	1.70565	31	2.75364	35.5526	3.04674
12	27.0714	1.80987	27	2.41675	31	3.21234	38.1632	3.47726
13	27.86	1.86425	28	1.73241	33	2.88113	39.4842	5.23272
14	27.42	2.57527	29	2.15098	34	3.33665	41.9263	4.89442
15	28.7067	1.97103	29	2.06623	36	3.53028	41.7429	3.84082
16	29.26	1.86651	29	3.10312	37	3.90491	44.05	3.02877
17	29.32	1.70805	30	3.01242	39	4.03665	45.9	2.71633
18	29.87	1.82476	31	2.6511	40	4.33957	47.0714	2.15814
19	29.75	1.99875	28	0	42	4.27989	48.5	1.64165
20	30.8125	1.91046	30	3.26548	42	5.43101	49.3	1.53623

## Sheet: Fig 1C, D, E
Fig 1C, Fasting glucose (mg/dL)
	WT					G128E
CD	116	125	111	78	99	134	103	112	148	105
HFD	139	138	132	91	135	214	184	176	199	186
Fig 1D, HbA1c (mmole/mol)
	WT			G128E
CD	21	22	16	23	25	29
HFD	25	20	25	32	37	33
Fig 1E, Fasting insulin (ng/dL)
	WT										G128E
CD	1.4465	1.29759	0.670391	1.4	0.7	1.3	0.8	1.4	1.4	1.5	1.13838	1.159	1.56317	0.6	1.2	1.4	0.6	0.9
HFD	0.574345	1.22088	1.36786	1.1	1.2	1.6	0.8	2	1.7	1.7	12.3197	6.27912	3.23593	2.7	3.3	4.9	3.1

## Sheet: Fig 1F, G, H
Fig 1F, GTT	(mg/dl)
min	"WT HFD"			G128E HFD			WT CD			G128E CD
0	117	119	103	127	132	159	104	123	105	100	94	108
15	486	480	534	568	446	516	404	409	364	311	385	375
30	942	870	710	974	924	1166	345	359	316	248	416	346
45	902	980	1118	1160	1380	1635	283	298	285	235	368	388
60	910	724	710	1118	1029	854	311	254	282	194	344	284
90	517	483	376	705	688	738	269	224	248	154	271	243
AUC	mg/dl*90 min
	WT CD		G128E CD		WT HFD		G128E HFD
	Mean	SEM	Mean	SEM	Mean	SEM	Mean	SEM
	26203	692.1	25620	2051	60418	2786	78053	3722
Fig 1G, ITT	(mg/dl)
min	WT HFD					G128E HFD					WT CD					G128E CD
0	212	270	212	260	244	224	241	203	284	233	167	163	180	153	121	148	136	133	132	146
15	276	217	259	213	227	282	219	292	299	222	177	147	142	169	125	186	123	117	164	201
30	202	154	152	129	158	168	210	248	295	187	141	109	155	109	149	137	115	101	135	168
45	173	140	115	138	159	156	216	222	260	175	117	109	150	99	89	132	103	84	116	209
60	129	113	130	130	186	137	212	244	246	164	106	89	160	89	109	124	104	84	130	198
90	126	106	119	109	222	168	240	288	229	228	96	99	197	101	98	122	119	70	142	176
AUC	mg/dl*90 min
	WT CD		G128E CD		WT HFD		G128E HFD
	Mean	SEM	Mean	SEM	Mean	SEM	Mean	SEM
	11399	932.6	12083	1162	15075	1006	20103	1333
Fig 1H, GTT	(mg/dl)
	Times (min)	0	15	30	45	60	90
Avg	WT	110	318.2	313	286.6	288.2	265.2
	G128E	102.8	329.8	354	312.8	264.4	225.6
SD		18.6815	31.9953	37.081	22.7002	51.1439	45.8607
		10.7331	55.7557	61.0451	63.6137	30.3035	35.225

## Sheet: Fig 2B
	(g)	WT											G128E
eWAT	CD	0.436	0.711	0.519	0.527	0.641	0.502						0.34	0.224	0.38	0.204	0.152	0.189	0.291	0.291	0.343	0.408	0.266	0.233	0.256	0.297	0.287
	HFD	2.267	2.921	2.431	2.21	2.11	1.988	2.379					1.857	2.395	2.031	2	2.18	1.88	1.43	1.58	1.84	1.452
sWAT	CD	0.264	0.248	0.213	0.215	0.233	0.233	0.328					0.197	0.106	0.102	0.118	0.105	0.139	0.135	0.108	0.133	0.148
	HFD	1.21	1.44	1.22	0.943								2.2	1.79	1.85	2.34	1.85	1.71	1.222
iBAT	CD	0.09	0.058	0.105	0.061	0.08	0.075	0.105	0.093	0.105	0.073	0.089	0.07	0.061	0.12	0.12	0.073	0.064	0.072	0.063	0.087	0.077	0.044	0.064	0.084	0.077	0.074	0.062
	HFD	0.086	0.076	0.09	0.1	0.079	0.088	0.076	0.089				0.17	0.185	0.194	0.15	0.181	0.154	0.192	0.164	0.162	0.162	0.161
Liver	CD	1.096	1.326	1.084	1.438	1.302	1.366						1.1	1.296	1.136	1.44	1.366	1.287	1.168	1.259	1.248
	HFD	0.938	0.969	1.118	1.31	1.28	1.23	1.348					1.76	1.862	1.746	1.976	1.98	1.86	2.1	1.87	1.92	1.88	2.076
Pancreas	CD	0.117	0.102	0.114									0.138	0.115	0.138
	HFD	0.082	0.134										0.154	0.172	0.176	0.134

## Sheet: Fig 2D
CD				HFD
	Log2				Log2
Area (μm2)	(G128E frequence/WT frequency)			Area (μm2)	(G128E frequence/WT frequency)
250	0.164252			250
500	0.393241			500	-0.0343685
750	0.429551			750	0.534825
1000	0.398491			1000	-0.0036744
2000	0.0647067			2000	0.599339
3000	-0.799953			3000	0.340193
6000	-1.27162			6000	-0.258895
8000	0			8000	-0.176192

## Sheet: Fig 2E
Average Cell Size (μm2)
	CD	HFD	SEM
WT	1213.68	3311.39	55.3893	198.345
G128E	770.409	3081.05	86.8684	552.896

## Sheet: Fig 2F, G-P
Fig 2F, TG % (g/g eWAT)
	WT						G128E
CD	12.2768	11.1971	13.0327	16.7896	15.1571	14.6397	9.79339	7.9578	10.5492	10.6945	12.7092	11.1041
HFD	18.4314	19.9431	17.7836				16.1639	17.8916	19.9431
Fig 2G, Body Fat (% BW)
	WT												G128E
CD	8.89244	10.5833	12.3577	11.9336	8.78605	10.7063	9.76544	9.02117	9.02117	11.44	15.02	13.13	6.60044	9.15789	3.93739	6.43396	3.44426	3.8565	8.08445	9.82	6.83	11.2
HFD	14.787	20.4244	33.4947	24.8122	28.45	31.86	33.35						32.6312	31.9986	32.2062	32.807	33.85	32.29	31.43
Fig 2H, Body Lean (% BW)
	WT												G128E
CD	75.9851	74.6771	73.3798	72.8233	69.2703	74.2828	67.3356	64.5322	73.46	70.77	72.08		78.3444	76	76	73.454	75.0545	73.4643	70.7684	72.0848	74.67	78.16	73.01
HFD	65.9537	63.9876	52.3298	60.0704	93.4343	75.9735	88.8234	78.6386	90.828	57.41	53.97	52.48	52.9645	53.3057	53.4089	52.7579	74.6688	78.1565	73.0143	52.76	53.42	54.17
Fig 2I, Adiponectin (ug/ml)
	WT			G128E
CD	59.7	61.5	61	49.3	55	57.7
HFD	67.9	66.1	70.9	63.7	61.3	66
Fig 2J, Leptin (ng/ml)
	WT			G128E
CD	2.4	2.2	1.8	1.2	1.5	2
HFD	10.8	17.8	18.3	34.7	40.9	32.5
Fig 2K, IL-6 (pg/ml)
	WT			G128E
CD	204.1	188	130.9	368.4	334.5	268.4
HFD	572	622	591.6	727.3	795.2	877.3
Fig 2L, TNFα (pg/mL)
	WT											G128E
CD	193.306	205.242	149.758	137.339	167.339	166.694	299.445	421.667	205			164.435	205.726	476.693	176.694	154.435	676.855	321.667	243.889	271.667
HFD	357.339	563.468	335.887	541.371	502.661	325.242	510.242	521.532	499.445	532.778	482.778	520.726	2074.27	420.565	1084.76	601.532	1315.73	817.984	1663.63	610.556	543.889	405
Fig 2M, TCHO (mg/dL)
	WT							G128E
CD	88	77	68	90	59	86		78	87	99	83	84	87	76
HFD	158	203	174	173	70	179	157	195	209	185	220	224	189	197
Fig 2N, FFA (mg/mL)
	WT				G128E
CD	227	235	226	231	258	222	330	287
HFD	310	268	412	392	462	535	728	624
Fig 2P, Liver TG (% TW)
	WT			G128E
CD	0.876	1.00957	0.923757	0.904958	0.955747	1.00108
HFD	1.96334	2.29613	1.67301	3.30509	3.0049	3.70155

## Sheet: Fig 3A
	Relative mRNA expresion
	WT	G128E
3W	1.00549	1.36973
20W	0.280003	0.391528
SEM	0.127953	0.0463843
	0.0999002	0.0258276

## Sheet: Fig 3B
eWAT (mg)
WT	G128E
13.2	8
12.2	6
10.7	9.1
16.1	14
13.3	8.3
17
13.3

## Sheet: Fig 3C
TG (mg/g eWAT weight)
		WT	G128E
	Avg	49.0261	38.9289
	SEM	2.3824	4.93221

[truncated: 10 more sheets: Fig 3E, Fig 3F, Fig 3H, Fig 3I, Fig 3J and K, Fig 4B, C, Fig 4E, F, Fig 4G-M, Fig 5A, B, D, E, F, Fig 6 A, B, C, F]
